# Supplementary material for: Discarding duplicate ditags in LongSAGE analysis may introduce significant error
Source: BMC Bioinformatics. 2007 Mar 14;8:92. doi: 10.1186/1471-2105-8-92 (PMC1839111; doi:10.1186/1471-2105-8-92)
Supplement: Additional File 1 — Pancreatic acinar LongSAGE. Additional file 1 contains the tag counts of the pancreatic acinar LongSAGE library described in the manuscript with and without duplicate ditags. [file 1471-2105-8-92-S1.txt]

tag	ditags NOT removed	ditags removed
CATGGCGTGACCAGCTTTGTT	3315	1086
CATGTCAGGGTGATTCTGGTG	2609	1161
CATGAATTGAAGAAACTGACC	2359	713
CATGGAGCACACCCTGAATCA	1145	657
CATGGAACACAAAAAAAAAAA	1094	535
CATGTGCGAGACCACCCCTAT	891	461
CATGTCCTCAAAACAAAAAAA	753	377
CATGAGCCTTGGTATCAAGAG	645	353
CATGTTCTGTGTGGGCTTCCT	531	177
CATGACGCTGGACGCTCCAAG	526	257
CATGGTGTGTGCTGGAGGGTA	465	252
CATGCTGAATCTAAATTATAA	431	211
CATGTCCTCAAAACAATAAAA	422	300
CATGTCCTCAAAAAAAAAAAA	389	271
CATGTTAACCCCTCCACTCTT	383	290
CATGTTCATACACCTATCCCC	363	207
CATGAATTGCAATAAATGGAT	234	135
CATGCCTGGGAAGGCGTGGAG	213	158
CATGGTGTGCGCTGGGGGCGA	205	104
CATGTTGGTCCTCTGCCCTGG	187	97
CATGTTTCCACTAAAAAAAAA	164	91
CATGCACAAACGGTAGTTTTG	163	75
CATGCTCTGGCTCGGCAATCA	161	135
CATGGGTTTACTGAGGCTCTG	159	64
CATGCTGAATCTAAATTGTAA	157	111
CATGAGCCCTACAAACAACTA	149	90
CATGTCGGATATTAAGCCTAG	133	65
CATGCAATAAATGTTCTGGTT	122	97
CATGGAGGGAGTTTCATTAAA	122	84
CATGGCTGTGCCTGGAAGAAC	117	88
CATGGGTGACTCTGGAGGCCC	112	83
CATGGAACACACAAAAAAAAA	110	69
CATGTAATAAAGGTGTTTATT	97	77
CATGGCATTTAAATAAAAGAT	88	48
CATGGTGGCAGGCGCCTGTAA	87	3
CATGTTGTTGGTAATCTTTCC	86	76
CATGTTGCTGGTAATCTTTCC	86	2
CATGCCCATCGTCCTAGAATT	83	65
CATGTCGGACGTACATCGTTA	81	53
CATGAGCAGTCAGAACAGGAG	79	40
CATGGGACCACTGAAGAAAGA	79	67
CATGACAACTGCTATGACCAG	78	60
CATGGTTTTCTTCACGGTGGA	78	59
CATGTCTAGAACTGATCCAGC	77	68
CATGCCACTGCACTCCAGCCT	75	44
CATGGTGAAGGCAGTAGTTCT	74	55
CATGAGGGCTTCCAATGTGCT	73	60
CATGTCAGGGTGATTCTGGTA	72	37
CATGCAGGAGGAGACGCCACT	71	62
CATGGTTGTGGTTAATCTGGT	71	63
CATGATGGTCAGAAGCGCCAG	70	47
CATGCTAAGACTTCACCAGTC	69	47
CATGCTCCTCACCTGTATTTT	69	63
CATGGAACACAAAAAAAAAAG	69	37
CATGGCATCGGCAGCCTCACG	68	44
CATGAATTGAAGAAACTGAAA	67	62
CATGGCATAATAGGTGTTAAA	67	58
CATGGCAGATGCCAAAGTTGG	66	51
CATGGGGCTGGGGTCCTCCTG	65	52
CATGGGATTTGGCCTTTTTGA	65	58
CATGCAATAAACTGAAAAGAG	61	39
CATGGGTGCTTATTGGTATTG	61	55
CATGTTCAATAAAAAGCTGAA	60	53
CATGAGGCTACGGAAACAGGC	59	41
CATGATGTCATTGTTCAGAGT	58	51
CATGCAACTAATTCAATAAAA	58	33
CATGCGCTGGTTCCAGCAGAA	58	42
CATGGGGCTACGTCCCTTGTG	57	36
CATGTGTGCTAAATGTGTTCG	56	33
CATGATTATTTTTCTAAGCTG	55	48
CATGGAACACAAAAAAAAAAT	55	31
CATGGCGTGACCAGCTTTGTC	53	34
CATGTAAGGAGCTGAGTTCTT	52	35
CATGCTGTTGATTGCTAAATG	52	41
CATGGACCTGCCAGCCACCAT	49	39
CATGGGCAAGCCCCAGCGCCT	46	32
CATGTCAGATCTTTGTACGTA	46	32
CATGTAGGTTGTCTAAAAATA	44	39
CATGCACCTAATTGGAAGCGC	43	36
CATGCCTGTAATCCCAGCACT	42	32
CATGGAGAAGAGGCACCAGCC	42	36
CATGAAGACAGTGGCTGGCGG	42	41
CATGCATTTAATTTTAAATTT	42	30
CATGGAAAAATGGTTGATGGA	42	30
CATGTTTCCACTATTAAAAAA	40	35
CATGAAGGTAACAGGCATCTT	40	14
CATGTACCCTAAAACTTAAAG	40	35
CATGGCCTCCTCCCAGTAACT	39	32
CATGTTGGGGTTTCCTTTACC	39	14
CATGAATTGAAGAAACTGACA	39	25
CATGAGCTCTCCCTGCCACAT	38	31
CATGGTCTTCTTCACGGAGGA	38	25
CATGTACATAATTACTAATCA	38	33
CATGTGCATCTGGTGTAGGAA	38	27
CATGTTTCTCCAGGATGCCAA	38	29
CATGTCCTCAAAACCATAAAA	37	36
CATGTTTATTTTTATTATTTA	37	19
CATGCTCATCCCATACCCCAG	37	28
CATGGACTCTTCAGTCTGGAG	36	35
CATGTGCACGTTTTCTGTTTA	36	27
CATGTGGCTTCAAGCCACCAG	34	29
CATGTCCTGAGATCTCAGAGA	33	22
CATGACTTTTTCAAAAAAAAA	33	26
CATGAGGAAAGCTGCTGCCAA	33	29
CATGGAACACAAAAAAAAAAC	32	29
CATGTTTCCACTATAAAAAAA	31	23
CATGTGTGATCAGACTGCTAT	31	27
CATGATTCTCCAGTATATTTG	31	18
CATGCCTAGCTGGATTGCAGA	31	29
CATGGAATGTAAGTAAAACTT	31	29
CATGGTGAAACCCTGTCTCTA	30	28
CATGAGCACCTCCAGCTGTAC	29	25
CATGGTAAGTGTACTGGAAAG	28	25
CATGTGGGCAAAGCCTTCAAT	28	18
CATGAATTGAAGAAACTGACT	28	17
CATGGAGCACACCCTGAATCT	28	27
CATGGCGTGACCAGCTTTGCT	27	16
CATGAATAGGTCCAACCAGCT	26	9
CATGGAAATGTAAGAGTGGAA	26	15
CATGGCGTGACCAGCCTTGTT	26	23
CATGTCGGGGTGATTCTGGTG	26	18
CATGTGGTTTTTGGGTGTTTT	26	7
CATGTTGGTGAAGGAAGAAGT	26	24
CATGACACAGCAAGACGAGAA	26	14
CATGCCCCAGCCAGTCCCCAC	25	12
CATGCCGAGGCCGGGGCCCCC	25	17
CATGGCGTGACCAGCTTTGGT	25	20
CATGGGGCCCACCTCACAACC	25	23
CATGGTGTGTGCTGGAGGGTT	25	21
CATGTCAGGGTGATTCTGGTT	25	23
CATGAATTGCAATAAATGGTT	25	20
CATGCCTATTTACTGGAAACC	24	17
CATGCCTGTAATCCCAGCTAC	24	16
CATGGGGAAGCAGATTTGGGT	24	20
CATGGGGGTAAGAAAAGCTGG	24	18
CATGTCAGGGTGATTCTGGCG	23	21
CATGTCTGTACACCTGTCCCC	23	22
CATGTGCGAGACCACCCCTTT	23	17
CATGAATTGAGGAAACTGACC	23	14
CATGACGCTGGACGCTCCAAC	23	20
CATGAGGTGGCAAGAAATGGG	22	13
CATGCCAGAACAGACTGGTGA	22	20
CATGCCTGTAATCCCAGCATT	22	19
CATGGAAGATGTGTGCTCTGG	22	18
CATGTACCCTAAAACTTAGAG	22	22
CATGTCAGGGTGACTCTGGTG	21	15
CATGTGTACCTGTAATATTTT	21	19
CATGAGCCTTGGTATCAAGAC	21	14
CATGCAAGCATCCCCGTTCCA	21	10
CATGCGCCGCCGGCTCAACAA	21	21
CATGGAACACAAAAAAAAAGA	21	19
CATGGGGACGAGTGACGGCAG	21	15
CATGGTGAAACCCCGTCTCTA	21	14
CATGGTGTGCGCTGGGGGCGT	21	16
CATGGTTCGTGCCAAATTCCG	21	20
CATGTATTTTCCAGCTGCCTC	21	16
CATGTGCGAGACCACCCCTAC	20	19
CATGTGTCCACCATCTCTCTG	20	18
CATGTTCTGTGTGGGCTTCCC	20	14
CATGTTGAGTTGGTGCTCAAT	20	19
CATGAGCCTTGGTATCAAGGG	20	16
CATGATTAAGAAAATTTCCAG	20	14
CATGCACCTCCCACCGGCCGT	20	15
CATGCCAGGGTGATTCTGGTG	20	15
CATGCTGAATCTAAATTATAC	20	18
CATGCTGAATCTAAATTATAT	19	11
CATGGCCTCCTCTTTGCTGAT	19	9
CATGGCGAAATCTTGTCTGTA	19	13
CATGGCGTGACCAGCTCTGTT	19	17
CATGGCGTGACCAGCTTTGTG	19	17
CATGTCACCCAGGGACCCATT	19	10
CATGTCAGGGTGATCCTGGTG	19	13
CATGTCAGGGTGGTTCTGGTG	19	10
CATGTGTCTGGCAGCACTTGT	19	17
CATGTTTTAGCAGGACTTTTC	19	19
CATGAACTAACAAAAAAAAAA	18	14
CATGAATATCAGGCTCAACCG	18	12
CATGAGTTGAAGAAACTGACC	18	18
CATGCCAGACAAGAGGCTGCC	18	16
CATGCTGCTATACGAGAGAAT	18	16
CATGCTGGGTTAATAAATTGC	18	15
CATGGAGCACACCCTGAATCC	18	14
CATGGAGCACACCCTGAATCG	17	11
CATGGAGGAATTGGGACCTGG	17	16
CATGGCGTGGCCAGCTTTGTT	17	16
CATGGGCGACTCTGGCGGCCC	17	15
CATGGTAGGGGTAAAAGGAGG	17	14
CATGGTGAAACCCCATCTCTA	17	17
CATGGTGTGTGCTGGAGGGGA	17	6
CATGGTTTTCCAGATTATCTT	17	16
CATGTCAGGGCGATTCTGGTG	17	15
CATGTCAGGGTGATTCCGGTG	17	14
CATGTCCTCAAAACAAAAAAT	17	13
CATGTCTGTTTATCAAAAAAA	17	14
CATGTGAAATAAAACTCAGTA	17	17
CATGTGTTAATGTTACGATGT	17	16
CATGTTCTTGAACAATCAGGT	16	12
CATGAAAACATTCTCCTCCGC	16	12
CATGAGAATAAGAGAAAGAAA	16	15
CATGCGCCGGAACACCATTCT	16	15
CATGGAACAAAAAAAAAAAAA	16	14
CATGGAACACACGTAAAAAAA	16	16
CATGGACTCTGGTGCTTCCAA	16	14
CATGGCAGCCATCCGCAGGGC	16	16
CATGGCCTGTATGAGAAGAAA	16	13
CATGGTGCTGAATGGCTGAGG	15	14
CATGGTGTGACCAGCTTTGTT	15	15
CATGTCCTCAAAAAAAAAAAT	15	15
CATGTTAATCAAGCTCTCCTC	15	13
CATGTTAGGGTGATTCTGGTG	15	15
CATGAATATTGAGAAGAAACT	15	15
CATGAATCCTTGCCTCCCTCA	15	14
CATGAATTGAAGAAACCGACC	15	14
CATGAATTGAAGAGACTGACC	15	15
CATGAGCCTTGGTATCAAGAT	14	8
CATGCACAAACGGTAGTTTTT	14	8
CATGCACGCGATAGCATTGCG	14	8
CATGCCATTGCACTCCAGCCT	14	14
CATGGATGTGCAGCGGGCCAG	14	13
CATGGCGCGACCAGCTTTGTT	14	13
CATGTAAACTGTTTCAAAAAA	14	14
CATGTCAGGGTGATACTGGTG	14	14
CATGTCAGGGTGATTCTGGGG	14	11
CATGAATTGAAGAAACTGACG	14	13
CATGAATTGAAGAAGCTGACC	14	14
CATGAATTGAAGGAACTGACC	14	9
CATGAATTGCAATAAATGGAC	13	7
CATGACCTTGTAATATACTGG	13	12
CATGATGCGGGCATCCACGCC	13	10
CATGCATCTGTGAGCTTTAGA	13	13
CATGGCACAAGAAGATTAAAA	13	13
CATGGCGAGACCAGCTTTGTT	13	11
CATGGCGTGACCAGCTTCGTT	13	12
CATGGGTGACAGAGCAAGACT	13	8
CATGGTGCCAGCCCTCCTGGG	13	10
CATGGTTTTCTTCACCCTGAA	13	13
CATGTAATGGTAACTTGGACT	13	9
CATGTACTGCTCGGAGGTTGG	13	12
CATGTCACTGTGTCGGTGTGT	13	10
CATGTCCTCTTTCAAGTTAAA	13	11
CATGTGCGAGACCACCCCTGT	13	12
CATGTGTCTATAAAAAATGTT	13	12
CATGAACCCGGGAGGCGGAGC	13	13
CATGAAGAAGCAAGACGAAAA	12	10
CATGAATCGAAGAAACTGACC	12	11
CATGAATTGCAATAAAAAAAA	12	9
CATGAGCAGCGCCAGCCCAGC	12	10
CATGAGCCTTGGTATCAAGAA	12	12
CATGATGATGATGATGGGACT	12	10
CATGATTGCCTTCAAGCCAAG	12	12
CATGATTGTTTATGGAAAGTA	12	9
CATGCCTGGAAGAGGAGCTGG	12	12
CATGCTCATAAGGAAAGGTTA	12	5
CATGCTGTTGGTGATATTCCT	12	10
CATGGAACACAAAAAAAAGAA	12	12
CATGGAACACAAAAAAAGAAA	12	10
CATGGAACACAAAGAAAAAAA	12	11
CATGGAACACAGAAAAAAAAA	12	9
CATGGAATTAACATTAAACTT	12	11
CATGGACCCCTGTCATAAAGC	12	8
CATGGAGCACACCCTGAACCA	11	8
CATGGAGCACACCCTGGATCA	11	11
CATGGATTGAAGAAACTGACC	11	11
CATGGCCCCAGGAGACAACTC	11	7
CATGGGTTAAAAAAAAAAAAA	11	8
CATGGGTTACAAAAAAAAAAA	11	9
CATGGTATTTAACATAAAAAA	11	11
CATGGTGAAACCCTATCTCTA	11	9
CATGTAAAAAAAAAAAAAAAA	11	9
CATGTAATAAAATTATTAAGT	11	11
CATGTACCCTAGAACTTAAAG	11	9
CATGTAGTAAGTCATTTTTAG	11	10
CATGTAGTTGAAGTCTGTGGA	11	10
CATGTCAGGGTGATTCTGTGG	11	9
CATGTCAGGGTGTTTCTGGTG	11	10
CATGTCATTGGCCACAGCCTG	11	10
CATGTCCTCAAAAAAAAAAAG	11	10
CATGTCTTTCTTTACTTCTCA	11	9
CATGTGTAATCAATAAACGAT	11	11
CATGTGTTCTAAAGTCTTTTT	11	11
CATGTTCCTGGTAGTTCTTTT	11	9
CATGTTGGCCAGGCTGGTCTC	11	11
CATGTTTCCACTAAAAAAAAC	11	6
CATGTTTCCACTATTGAAAAA	11	10
CATGTTTCCACTATTGTGCTG	11	11
CATGAACAGAAGCAAATGATG	11	8
CATGAAGTTGCTATTAAATGG	11	8
CATGAATTGAAGAAACAGACC	11	11
CATGAATTGGAGAAACTGACC	11	10
CATGACTCCAAAAAAAAAAAA	11	10
CATGAGCCACTGCGCCCAGCC	11	9
CATGAGCTGCCTACTCATTTT	11	10
CATGATGATGGAAAAAGTTGT	11	11
CATGCAACATTCCTGTGATCA	11	11
CATGCACCACACTTCCGGTAA	11	10
CATGCACTTGCCCTAATAAAA	11	7
CATGCAGAGCTCACCGTTCTC	10	9
CATGCCACTGCACTCTAGCCT	10	10
CATGCGATTCTGGAGGCACGG	10	10
CATGCTGAATCTAAAAAAAAA	10	7
CATGGAAATAAAAGCAAACTT	10	10
CATGGAACACATCCACAAGCT	10	9
CATGGAGCACACCCTGAGTCA	10	7
CATGGAGCGCACCCTGAATCA	10	7
CATGGAGGAAGAAGAAGCAGC	10	10
CATGGCCAAACTTGGAGGTGG	10	10
CATGGGCCTTGGTATCAAGAG	10	10
CATGGGCTTTGGAGTCCTCTT	10	6
CATGGTGTGTGCTGGAGGGTG	10	9
CATGGTGTTAACCAGCTAAAG	10	9
CATGGTGTTCACTCGAGTCTC	10	7
CATGGTTCACATTAGAATAAA	10	8
CATGTACTTGGGAGGCTGAGG	10	10
CATGTAGCAGCAATGCAGATT	10	10
CATGTAGTCTTAACAGTCTTT	10	8
CATGTATTTTGTGAGGCAGGT	10	10
CATGTCAGGGAGATTCTGGTG	10	6
CATGTCAGGGTGATTCTGATG	10	7
CATGTCATCATCAGACTCCTC	10	10
CATGTCCTCAAAACAAAAAAG	10	10
CATGTCTTAATGAAGTTTGAA	10	9
CATGTGAAGTAACAAACTGGT	10	9
CATGTGGAAAGTGAATTTGAA	10	8
CATGTGTGGGTGCTGATAATT	10	10
CATGTTAAGAGGGACTGAAAT	10	9
CATGTTATGTTGAAAATTTTT	10	10
CATGTTCCTTATTTGGCGCCA	10	9
CATGTTTAACGGCCGCGGTAC	10	10
CATGAAAAAAAAAAAAAAAAA	10	8
CATGAAAAATAAAGGTTCCAT	10	7
CATGAACTGAAGAAACTGACC	10	9
CATGAATCCTGTGGAGCATCC	10	8
CATGAATTGAAGAAACTGAAC	10	6
CATGAATTGAAGAAACTGGCC	10	10
CATGACATCATCGATGACATC	10	10
CATGACCTCAGGAAATAAACG	10	9
CATGACGCTGGACGCTCCAAA	10	10
CATGATAATTCTTTGTATATA	10	9
CATGATCGCTTTCTACACTGT	10	10
CATGATGTCTTTTCTTCTTTT	10	10
CATGCAATTAAAAGGTACAAT	10	10
CATGCAGGCCTGTGTGTCACT	10	9
CATGCATTTGTAATAATCTTC	10	10
CATGCTCTAGAACCTTGACCT	10	10
CATGCTGAATCCAAATTATAA	9	7
CATGCTGAATCTAAATTATAG	9	7
CATGCTTAATCTTGTCTCTCT	9	9
CATGCTTTACGGGCTTGTAGG	9	8
CATGGAAATACAGTTGTTGGC	9	8
CATGGAACGCAAAAAAAAAAA	9	9
CATGGACAAAAGTGTCATTGA	9	6
CATGGACATTTTTCCTCTGGG	9	9
CATGGACGACACGAGCCGATC	9	7
CATGGCAAGCCAACGCCACTT	9	6
CATGGCCTTCCAATAAAAAAT	9	7
CATGGCGTAACCAGCTTTGTT	9	9
CATGGCGTGACCAGCTTTGTA	9	8
CATGGGAATGTACGTTATTTC	9	9
CATGGGATGTGAAAGGCTGGC	9	9
CATGGGTGAGACACTCCAGTA	9	9
CATGGTAGGCTGAGATGCTTT	9	8
CATGGTTGTCTTTGGGTGCCC	9	9
CATGGTTTAAATCGACTGTTT	9	8
CATGGTTTCTGCAATGAGAGG	9	9
CATGTAAGTGGAATAAAAGTT	9	7
CATGTACAAAACCATTTTTTC	9	9
CATGTAGACTAGCAAAATAGT	9	8
CATGTAGTCATTGAGTGAGGG	9	9
CATGTATCCCAGAACTTAAAG	9	6
CATGTCAAAAGACCTCAAGGT	9	9
CATGTCAGGGTGATTCAGGTG	9	8
CATGTCCTCAAAAAAAAAAAC	9	9
CATGTCCTCAAAAAAAAGAAA	9	5
CATGTCCTCAAAACCAAAAAA	9	7
CATGTCCTCAAAGCAAAAAAA	9	9
CATGTGAATGGCCTAGAGAAC	9	9
CATGTTCATACACCTATCCCA	9	9
CATGTTCTGTGTGGGCTTCCA	9	8
CATGTTCTGTGTGGGCTTCCG	9	8
CATGTTGTAATCGTGCAAATA	9	8
CATGTTTCCACAAAAAAAAAA	9	5
CATGAAACTGTGGTTTGCTCC	8	8
CATGAACTAAAAAAAAAAAAA	8	7
CATGAAGATCCCCGCGATACT	8	4
CATGAATAAATGGATCTGTGA	8	7
CATGAATTGCAATAAATGGCT	8	8
CATGAATTGCAATAAATGGGT	8	8
CATGACAGGGTGATTCTGGTG	8	7
CATGAGTATGAATAGGTGTGG	8	8
CATGATAACTGTTGTGAGTAG	8	5
CATGATAATAAAGCTGCTCTC	8	8
CATGATCGTGCCACTGCACTC	8	6
CATGCAAACCATCCAAAAGAC	8	8
CATGCAGGCTTCTCAGAGATT	8	8
CATGCCCGCTGTGTACGCCCG	8	8
CATGCCTCTAATCTCGGTGCT	8	8
CATGCCTTTCACACACTAAAA	8	8
CATGCTACTCCTACCTATCTC	8	8
CATGCTCAACATCTCCCCCTT	8	7
CATGCTCATAGCAGTGCCAAC	8	8
CATGCTCTGCAAGCTTGATGA	8	7
CATGCTGAATCTAAATTATGA	8	8
CATGCTGTTGGTAATCTTTCC	8	7
CATGCTTTGCTGTGTGAAATT	8	8
CATGGAAAGATGCTCATTATA	8	8
CATGGAAATGATGAGTCAGAA	8	5
CATGGAACACAAGAAAAAAAA	8	8
CATGGAACACGAAAAAAAAAA	8	8
CATGGAGACAGCGGGGCTTTT	8	8
CATGGCAAAACCCCATCTCTA	8	7
CATGGCGGGACCAGCTTTGTT	8	7
CATGGCGTGACAGCTTTGTTT	8	8
CATGGCGTGACCAGCTATGTT	8	5
CATGGCGTGACCAGCTTGGTT	8	7
CATGGCGTGACCTGCTTTGTT	8	8
CATGGGCAGTGCCCAATAAAC	8	7
CATGGGCATTTTGTTTATGAG	8	8
CATGGGCCCGAGTTACTTTTC	8	8
CATGGGCCTGCTGCTGGTGGC	8	8
CATGGGCTCCCCTCCCATCTT	8	8
CATGGGGTGCAAAAAAAAAAA	8	8
CATGGTCTGGGGCTTGAGGAA	8	8
CATGGTGCTGGTGCTGTTGTG	8	8
CATGGTGGGTGGGGTAAGGCG	8	7
CATGGTGTGTGCTGGAGGGCA	8	5
CATGGTTTTTGCTTCAGCGGC	8	8
CATGTAAATAATTTCCATATT	8	7
CATGTAACCAAGAGTATTCCA	8	7
CATGTAAGTAGCAAACAGGGC	8	8
CATGTACAATAAACCAAAAAA	8	7
CATGTATTGAAGAAACTGACC	8	6
CATGTCAGGGTGATTCTGGTC	8	7
CATGTCAGGGTGATTTTGGTG	7	6
CATGTCCAAGGAAGGATGTGC	7	5
CATGTCCCCAAAACAAAAAAA	7	5
CATGTCCTCAAAAAAGAAAAA	7	6
CATGTCCTCAAAACAAAAAAC	7	4
CATGTCCTCAAAACAATAAAT	7	6
CATGTCCTCAAAACAATAAGA	7	4
CATGTCCTCAAGATAAAGTCT	7	5
CATGTCGAAGCCCCCATCGCT	7	7
CATGTCGGAATTAAGCCTAGT	7	6
CATGTGGCTGGGAAACTGTTG	7	7
CATGTGGCTTTTGCCTCACAG	7	7
CATGTTAACCCCTCCACCCTT	7	6
CATGTTAACCCCTCCACTCCT	7	6
CATGTTAACCCCTCCACTCTC	7	7
CATGTTAATATTCTACATTCT	7	7
CATGTTCATACACCTATCCCT	7	7
CATGTTTCTGCTCCTGTGGCC	7	7
CATGTTTGTTAAAACAAAAAA	7	7
CATGAACCCGGGAGGCAGAGC	7	7
CATGAAGGCACAGACTTTTCT	7	5
CATGAATTCATAGGGAATAGG	7	6
CATGAATTGAAGAAACTGATC	7	7
CATGAATTGAAGTAACTGACC	7	7
CATGAATTGCAATAAATGGAG	7	7
CATGAATTTTATTTCTGTTTG	7	5
CATGACTGGGTCTATGAATAA	7	5
CATGAGCCTTGGTATCAGGAG	7	7
CATGAGGATATCCAGTCATTT	7	6
CATGATTTCCTTTCTTAGACT	7	7
CATGATTTGAAGAAACTGACC	7	7
CATGCAAAAAAAAAAAAAAAA	7	6
CATGCAAAATCAGGAAAGGCT	7	6
CATGCAATGCTGCCAGCATTG	7	5
CATGCAATGTGTTATGTAGTG	7	6
CATGCCAAACGTGTAACAATT	7	7
CATGCCAGAGAGTGGATTTCT	7	7
CATGCCATTCTCTTTCAGCTG	7	7
CATGCCCGTCCGGAACGTCTA	7	7
CATGCCTGAGGAATGTATTTG	7	6
CATGCCTGTAATCCCAGCCTT	7	7
CATGCCTGTAATCCTAGCACT	7	6
CATGCGATTCGTGCTGTGCGT	7	7
CATGCGTGACCAGCTTTGTTT	7	7
CATGCTAACCCCTCCACTCTT	7	7
CATGCTCAGGATTCAAGAAAT	7	5
CATGGAAAAAAAAAAAAAAAA	7	7
CATGGAACACAAAAAAGAAAA	7	7
CATGGAACACAAAAAGAAAAA	7	7
CATGGAAGAGGATGTTGGACT	7	6
CATGGACAAAAAAAAAAAAAA	7	7
CATGGAGGCTCAATCTTGAGT	7	7
CATGGATGTTTTGCAGATCCC	7	7
CATGGCGGGGTACCCTAGGGA	7	7
CATGGCGGTGCTCAGAAAGTT	7	6
CATGGCGTGACCAACTTTGTT	7	7
CATGGCGTGACCAGCATTGTT	7	7
CATGGCGTGACCAGTTTTGTT	7	7
CATGGCGTGATCAGCTTTGTT	7	7
CATGGCTTTTTAGAATTTCGT	7	6
CATGGGAACAAACAGATCGAA	7	7
CATGGGACACAAAAAAAAAAA	7	7
CATGGGATATGTGGTGTATAT	7	5
CATGGGGCTGGAGGAGCCTCT	7	6
CATGGGTGAAGACAAAACAAG	7	6
CATGGTAGGCAAAAAAAAAAA	7	7
CATGGTATTGGCCTTTTAAAC	7	7
CATGGTCTCATTTGAGATAAT	7	7
CATGGTCTTAACTCACCGAAA	7	6
CATGGTGAAACCCCGTCTTTA	7	4
CATGGTGCCATATTTAGCTAC	7	5
CATGGTGGCAGGCGCCTGTAT	7	6
CATGGTGGCAGGCGCCTGTGG	6	6
CATGGTGGTGGGTGCCTGTAA	6	4
CATGGTGTGTGCTGGAGGGTC	6	6
CATGGTTAATTTCCGCAATGT	6	6
CATGGTTTCTCTGGTTCTGCC	6	6
CATGGTTTGTTCTAATGCTTC	6	5
CATGTAAAATATTGAAGTGTC	6	6
CATGTAAATACAGTATGCTCT	6	6
CATGTACATTCTGTGGGGGGT	6	5
CATGTACATTTTCATATTAGA	6	5
CATGTAGCTCTATGGGGGGAG	6	5
CATGTAGGGCAATCTGTCTTT	6	6
CATGTCAGGATGATTCTGGTG	6	5
CATGTCAGGGTGATTATGGTG	6	6
CATGTCAGGGTGATTCTGGAG	6	6
CATGTCAGTGTGATTCTGGTG	6	6
CATGTCCCCACACCAGCCTGT	6	4
CATGTCCTCAAAACAAAGAAA	6	4
CATGTCCTCAAAGAAAAAAAA	6	5
CATGTCCTCAAGACAATAAAA	6	5
CATGTCTGCAATGAAGAGATT	6	6
CATGTGATAATTCAATTTGTA	6	6
CATGTGCCTCTGCGGGGCAGG	6	5
CATGTGCGAGGCCACCCCTAT	6	6
CATGTGTGGTGGTGTTTTTTG	6	6
CATGTTATTTGACCAATGAAT	6	5
CATGTTCATTATAATCTCAAA	6	6
CATGTTCATTTGTCTACCTCT	6	6
CATGTTGTATTCCAGCTTCTT	6	6
CATGTTTCCACTAAAAAAAAG	6	5
CATGTTTCCACTAAAAAAAGA	6	6
CATGTTTTTAATGTTGTCTGT	6	6
CATGTTTTTGTATTATGTATC	6	4
CATGAAAGTGAAGATCTGGCT	6	6
CATGAAATACTTCATTTTGAT	6	4
CATGAACAAGGTGAGGAAGAA	6	6
CATGAAGGCCAAAAAAAAAAA	6	4
CATGAAGGGCAAAAAAAAAAA	6	6
CATGAATATGTGGGCTAAGAA	6	5
CATGAATTGAAGAAACTGTCC	6	6
CATGAATTGAAGAATCTGACC	6	5
CATGAATTGTAGAAACTGACC	6	6
CATGACAGTGGGGATTTTTTT	6	6
CATGAGAATCGCTTGAACCCA	6	6
CATGAGACCAAAGTGTGTGAC	6	6
CATGAGACTATATTTATGATC	6	5
CATGAGATGAGATGACCACCA	6	6
CATGAGCCCTACAAACAACTT	6	5
CATGAGCGAGACCACCCCTAT	6	6
CATGAGCTGGAGTCCTAGGCA	6	6
CATGAGGCATTTTATTTGTAA	6	6
CATGAGTTGAAGAAGGCAAAG	6	6
CATGATGGGACAGGGCCTGGG	6	6
CATGCACAAACGGTAGTTTTA	6	6
CATGCACAAACGGTAGTTTTC	6	6
CATGCATATCATTAAACAAAT	6	6
CATGCATCTAAACTGCTGGGC	6	6
CATGCCACTGCACCCCAGCCT	6	5
CATGCCACTGTACTCCAGCCT	6	6
CATGCCTGGGAAGGCGTGGTG	6	6
CATGCCTGTAATCTCAGCACT	6	6
CATGCGCCTGTAGTCCCAGCT	6	6
CATGCGCGAGACCACCCCTAT	6	5
CATGCTACTGCACTCCAGCCT	6	6
CATGCTCCCTGTACAGCCTTT	6	5
CATGCTCTGGCTCGGCAATCG	6	6
CATGCTGAGTCTAAATTATAA	6	6
CATGCTGCTAGGAAATTGTCC	6	5
CATGCTGTCCCCAAGTGCTTG	6	5
CATGGAAAATATCAATAGTGG	6	4
CATGGAAATTAGAGTGATCAG	6	6
CATGGAACACAAAAAAAAACA	6	6
CATGGAACACAAAAGAAAAAA	6	4
CATGGAACTCAAAAAAAAAAA	6	6
CATGGACCACAAAAAAAAAAA	6	5
CATGGACTGCACATAGTCCTC	6	6
CATGGAGCACACAAAAAAAAA	6	5
CATGGAGCACACCCCGAATCA	6	5
CATGGAGCTTCGCAAGGCATC	6	6
CATGGAGGGCAAAAAAAAAAA	6	5
CATGGATGAACACTGGAGGTG	6	5
CATGGCACCAAGTACAAAGTG	6	6
CATGGCACGTGTCTTCTTAGG	6	5
CATGGCACTGCACTCCAGCCT	6	5
CATGGCAGAAAATTTTGAAGA	6	4
CATGGCCTGATTTTTTTTGTT	6	6
CATGGCCTTTGCTTGAAAGAA	6	5
CATGGCGCTGGAGTGAGATGG	6	6
CATGGCGGTGACAGAGCCAGG	6	5
CATGGCGTGACCAGCTTGTTT	6	6
CATGGCGTGACCGGCTTTGTT	6	6
CATGGCGTGCCCAGCTTTGTT	6	6
CATGGCTGGCTGGCTGCTGGG	6	5
CATGGCTTAACCTGGTGATAA	6	5
CATGGGAAAAAAAAAAATCCT	6	5
CATGGGAGGCCGAAGCAGAAG	6	6
CATGGGCAACAAGAGTGAAAC	5	5
CATGGGCTGCAGTCTTCTTCC	5	5
CATGGGGCCAGGGGAGTCTGG	5	5
CATGGGGCTGGGGTCCTCCTT	5	5
CATGGGGGTAAGAAAAGCTGT	5	5
CATGGGTGAAAAAAAAAAAAA	5	5
CATGGGTTATAAAAAAAAAAA	5	4
CATGGGTTTACTGAGGCTCTC	5	5
CATGGTAATGACAGATGCAAG	5	5
CATGGTAGACAAAAAAAAAAA	5	5
CATGGTGAAACCCCATCTGTA	5	4
CATGGTGGCTCACACCTGTAA	5	4
CATGGTGTGCGCTGGGGGCGG	5	5
CATGGTTCCCTGGCCCGTGCT	5	5
CATGGTTGTCTTTGATTAAAG	5	3
CATGTAAAATTTGTACAAAAA	5	5
CATGTAAACCTGTCTGCAAAA	5	5
CATGTAAATAAATACATTCTT	5	4
CATGTAAATATTGTTCTGCTG	5	4
CATGTACTAATAAAAGAAAGT	5	5
CATGTAGAAAAATAAAGATGC	5	4
CATGTAGAATGCAAAATGTTG	5	5
CATGTAGGTTCGTGTCGTCGT	5	4
CATGTAGGTTGTCTAAAAAAA	5	5
CATGTATTAGTCACAATAAAA	5	1
CATGTCAAGGTGATTCTGGTG	5	5
CATGTCACCGGTCAGTGCCTT	5	4
CATGTCCTCAAAAAAAAAAGA	5	5
CATGTCCTCAAAAAAAGAAAA	5	4
CATGTCCTCAAAACAAAAAGA	5	4
CATGTCCTCAAAACAATAAAC	5	4
CATGTCCTCAAAACAGAAAAA	5	5
CATGTCCTCAAAACGAAAAAA	5	4
CATGTCCTCAAGACAAAAAAA	5	5
CATGTCCTCAGAAAAAAAAAA	5	5
CATGTCCTTGCTTCTGAAAAA	5	5
CATGTCGGACGTACATCGTTG	5	5
CATGTCGGATATAAGCCTAGT	5	5
CATGTCGGTATTAAGCCTAGT	5	5
CATGTCTACTAAAAAAATCCA	5	5
CATGTCTAGAACTGATCCACC	5	5
CATGTCTGGGTGATTCTGGTG	5	5
CATGTCTGTCAAGACCAAGAT	5	5
CATGTCTGTTTTCTGATTGCG	5	4
CATGTGAGTCTGGCTGGGCTG	5	5
CATGTGCGAGACCACCCCTAA	5	3
CATGTGCGAGACCACCCCTAG	5	5
CATGTGCGGGACCACCCCTAT	5	4
CATGTGCTGTGCATATTCTGA	5	4
CATGTGGACCCAACTGCCTGT	5	5
CATGTGGAGCTGAGTGACACC	5	5
CATGTGGTGTTGAGGAAAGCA	5	5
CATGTGTTTCCCAAATCTTCT	5	5
CATGTTACCATATCAAGCTGA	5	4
CATGTTAGATAAGCATATGTT	5	4
CATGTTATAGGAAAAAAAAAA	5	5
CATGTTCATAGCTGCCTTTCT	5	5
CATGTTCTGTGTGGGCTCCCT	5	5
CATGTTGAATTGGGGTGGATG	5	5
CATGTTGGTCCTCTGCCCTGA	5	5
CATGTTGTCTGCCTTTGTATA	5	4
CATGTTTAGGTAAACGAAAGC	5	3
CATGTTTCAGAGAGATCAGTA	5	5
CATGTTTCTAGGGGTATTCAT	5	3
CATGTTTTAAATTAGGTTTTG	5	4
CATGTTTTACAGTACTCCAGA	5	5
CATGTTTTGAAAATCGGAAAC	5	5
CATGTTTTGTGTGAATGAAAC	5	5
CATGTTTTTAACTTCAGGGAA	5	5
CATGAAAAGAAACTTGTGCTT	5	5
CATGAACACAAAAAAAAAAAA	5	4
CATGAACCCAGGAGGTGGAGC	5	3
CATGAACCCGGAAGGCGGAGC	5	5
CATGAAGCGCTCTCGTCTGAC	5	5
CATGAAGGCAAAAAAAAAAAA	5	3
CATGAAGTAGGAATTGGGGCT	5	4
CATGAAGTTCAATAAACCAGC	5	5
CATGAATAAAGCAATAAAATT	5	4
CATGAATAAAGTTGTTTTTGA	5	5
CATGAATAGAAGAAACTGACC	5	5
CATGAATGTGAGTCATTATGT	5	5
CATGAATTCTGTGATTCTGTG	5	4
CATGAATTGAAGAAAAAAAAA	5	4
CATGAATTGAAGAAAATGACC	5	5
CATGAATTGAAGAAACTGAAG	5	5
CATGAATTGAAGAAACTGCCC	5	4
CATGAATTGAAGAAACTTGAC	5	5
CATGAATTGAAGAAATTGACC	5	5
CATGACCTGGCCACAGATGGC	5	5
CATGACGCTGGACGCTCCAGG	5	5
CATGACGTGACCAGCTTTGTT	5	5
CATGACTAACACCCTTAATTC	5	4
CATGACTGCTTGCCCTAAGCA	5	4
CATGACTGGCTGCTGAATTCT	5	4
CATGACTTTAAACTAGCTCTT	5	5
CATGAGAATCACTTGAACCTG	5	5
CATGAGAATCGCTTGAACCCG	5	5
CATGAGAATTGCTTGAACCCA	5	5
CATGAGAGAAATTTTCTGTAA	5	5
CATGAGCCACCGTGCCCCACC	5	5
CATGAGCCCTGGTATCAAGAG	5	5
CATGAGCCTCGGTATCAAGAG	5	3
CATGAGCCTTGGTATTAAGAG	5	5
CATGAGCCTTGGTGTCAAGAG	5	5
CATGAGCCTTTGTATCAAGAG	5	4
CATGAGGGTGTTTTCTCGTGT	5	5
CATGAGGTCAGGAGATCGAGA	5	5
CATGAGTCTGGCTCAAAGCCA	5	5
CATGAGTGGAGGGAAGTGGGG	5	5
CATGAGTTCCACCAGAAAGCC	5	5
CATGAGTTGTCCCGGCCAGCT	5	5
CATGATAATGATAATAAATGA	5	5
CATGATGGAGACTTCAGGTTG	5	5
CATGATGGCTGGTATCGATGA	5	5
CATGATGGTCAGAAGCGCCGG	5	4
CATGATGTACTCTGGGGAGCT	5	4
CATGATGTAGTAGTGTCTTAC	5	5
CATGCAATTGTAAATAAAAGT	5	5
CATGCACCTGTAGTCCCAGCT	5	4
CATGCAGAATCTAAATTATAA	5	5
CATGCAGACTATGTTGCAAGT	5	3
CATGCAGATTGCTGATGTTTT	5	4
CATGCAGGATGCACCTGGAGG	5	5
CATGCAGGTTTCATATTCTTT	5	5
CATGCAGTCCCACAACTTGTA	5	3
CATGCAGTTCTCTGTGAAATC	5	5
CATGCAGTTTGTACATTAGTG	5	5
CATGCATCTTCACCAGCAGCT	4	4
CATGCATTATAACTTTGAAAC	4	4
CATGCCAAGTTTTTTGTGTGT	4	4
CATGCCACACAAGCATTTATT	4	4
CATGCCACCGCACTCCAGCCT	4	4
CATGCCACTGCACTCCAGCCA	4	4
CATGCCACTGCACTTCAGCCT	4	4
CATGCCACTTTGAAGTTATGG	4	4
CATGCCAGAAGTGTATGGTTC	4	4
CATGCCAGCCTGGGCGACAGA	4	4
CATGCCCATTCCTCGCCTCGT	4	4
CATGCCCGTCGTCCTAGAATT	4	4
CATGCCCTGATTTTATATACT	4	4
CATGCCTATAATATGCTGGTT	4	4
CATGCCTATAATCCCAGCACT	4	4
CATGCCTATAATCCTAGCACT	4	4
CATGCCTGAAATTTGGAAGCA	4	4
CATGCCTGTAATCCCGTGCCT	4	4
CATGCCTGTAGTCCCAGCTAC	4	4
CATGCCTTCTCACTCAGCATT	4	4
CATGCTAAGACTTCACCAGCC	4	4
CATGCTAATAAATGCTTCTTC	4	4
CATGCTACTGTCTAGAGCTTG	4	4
CATGCTATGGTTGCATTTCCG	4	4
CATGCTCAGACAGTGGTTCTT	4	4
CATGCTCTGGCTCGGCAATCC	4	3
CATGCTGAATCTAAATCATAA	4	3
CATGCTGCCATTTCTCTTGGT	4	4
CATGCTGCTGCTTCAGTTTTG	4	4
CATGCTGCTTGGTGAACAATC	4	3
CATGCTGGAGGCACACAGCTT	4	3
CATGCTTCCCTTTCCTGAGTC	4	4
CATGCTTTCAATGTTGGCTTC	4	4
CATGCTTTTCTAAAATTGCTT	4	4
CATGGAAATACATAGTTTTGT	4	3
CATGGAAATGCTGCCCAATCT	4	4
CATGGAACACAAAAAAAAATA	4	4
CATGGAACACACAAAAAAAAT	4	4
CATGGAACACACGTCAAAAAA	4	4
CATGGAACACATAAAAAAAAA	4	3
CATGGAACGCCTAATAAAGCA	4	4
CATGGAAGACAGAGAAAAGCC	4	3
CATGGAAGCAGGACCAGTAAG	4	4
CATGGAATACAAAAAAAAAAA	4	3
CATGGACTGCTCTGGAATTCC	4	4
CATGGAGAAATATCTTTTAGA	4	4
CATGGAGCACGCCCTGAATCA	4	4
CATGGAGGACCCAACAGGAGG	4	4
CATGGAGGCCTCAGCTGCTCT	4	4
CATGGAGTGACCAGCTTTGTT	4	2
CATGGAGTGACTATCGGGGCG	4	4
CATGGATGACCCCCCTCAGAT	4	4
CATGGATGCGCTTGTGAATGT	4	4
CATGGATTTGTGTTCACCTTA	4	4
CATGGCAAAAAAAAAAAAAAA	4	3
CATGGCAAGGTTGCATATGTA	4	4
CATGGCACTCCAGCCTGGGCA	4	4
CATGGCAGGGCCTCATCTCAC	4	4
CATGGCATAGTGTTTTTGCAC	4	4
CATGGCATCGGCAGCCTCACC	4	4
CATGGCATTTAAAAAAAAAAA	4	4
CATGGCATTTAAATAAAAGGT	4	4
CATGGCGAAATCTTGTCTCTA	4	3
CATGGCGACGAGGCGCGCTGG	4	4
CATGGCGGCCAGTACGTTGCT	4	4
CATGGCGTGACCAGCTGTGTT	4	4
CATGGCGTGACCAGCTTAGTT	4	4
CATGGCGTGACCAGCTTTTGT	4	4
CATGGCGTGACTAGCTTTGTT	4	3
CATGGCTATTACACTTTTACT	4	4
CATGGCTCCCAGACTCTGTCT	4	4
CATGGCTGATTGGCAATAAAA	4	4
CATGGCTGTGCCTGGAAGAGC	4	4
CATGGCTGTTCATTGTACTGT	4	4
CATGGCTTATAGTCAAAAAAA	4	4
CATGGCTTTCTCAAAAAAAAA	4	4
CATGGGAAAAAAAAAAAATCC	4	4
CATGGGAATATGCAGAATTTC	4	4
CATGGGAGGGATCAGCCCCGC	4	4
CATGGGATAAAAAAAAAAAAA	4	3
CATGGGATTTGGCCTTTTTGT	4	4
CATGGGGAGGATTAAATAAAG	4	4
CATGGGGCACACCCTGAATCA	4	4
CATGGGGCATCTCTTGTGTAC	4	4
CATGGGGCGGGGGGTTTTGTG	4	4
CATGGGGGACTGGTGATATGT	4	4
CATGGGGTGCTTGGTTGTTTC	4	4
CATGGGTCACAAAAAAAAAAA	4	3
CATGGGTCCTGTTCCCGTGTG	4	3
CATGGGTTCAAGGCCCTGGCC	4	2
CATGGGTTGTAAAAAAAAAAA	4	4
CATGGGTTTACACAAAAAAAA	4	4
CATGGTAAAAAAAAAAAAAAA	4	4
CATGGTAAAACTCTGCAGATA	4	4
CATGGTACACAAAAAAAAAAA	4	4
CATGGTCAGGTTGAGCTGAAG	4	4
CATGGTCCCGGGCATCTGAAT	4	4
CATGGTCTCATAGCTGATGCC	4	4
CATGGTGAAACCCCGTCTCTG	4	3
CATGGTGAAGGCAGTAGTTTT	4	3
CATGGTGACCTCCTTGGGGGT	4	4
CATGGTGATTCTGGTGGCCCT	4	3
CATGGTGCACTGAGCTGTAAC	4	3
CATGGTGCCAAACACAGTGCC	4	3
CATGGTGGCGGGCACCTGTAG	4	4
CATGGTGGCGGGTGCCTGTAG	4	4
CATGGTGTGTAAAAAAAAAAA	4	4
CATGGTTATAATACGTACAAT	4	3
CATGGTTCGTGCCAAATTCCC	4	4
CATGGTTTGGCAGTGCAAGAA	4	4
CATGGTTTTTCATTGAGTAGA	4	4
CATGTAAATAAAGCATCAGTG	4	4
CATGTAAGTAAAGTGGACCTT	4	4
CATGTAATAAAGCATCTCTGG	4	4
CATGTAATATTTTTAAGAAGG	4	4
CATGTACAAGTTTTGTCACTT	4	4
CATGTACATACACCTATCCCC	4	4
CATGTACCACACTACTGTTTT	4	4
CATGTACCAGCACAGCAATTG	4	3
CATGTACCCTAAAACTTAAGG	4	4
CATGTACCCTAGGACTTAAAG	4	4
CATGTACTCTTGGCACATTTC	4	4
CATGTATACAAACCAACTGTT	4	4
CATGTCAAATTGAAAAGTTTA	4	4
CATGTCAGAGTGATTCTGGTG	4	3
CATGTCAGCCTTCTGATGATC	4	4
CATGTCAGGGGGATTCTGGTG	4	4
CATGTCAGGGGTGATTCTGGT	4	4
CATGTCAGGGTAATTCTGGTG	4	4
CATGTCAGGGTGAATCTGGTG	4	4
CATGTCCATACACCTATCCCC	4	4
CATGTCCCCTCTCTCCCTATA	4	4
CATGTCCCTGGCTGTTGAGGC	4	4
CATGTCCTCAAAAAAAAAATA	4	2
CATGTCCTCAAAAACAAAAAA	4	4
CATGTCCTCAAAACAAAAGAA	4	3
CATGTCCTCAAGAAAAAAAAA	4	4
CATGTCCTCGAAACAATAAAA	4	3
CATGTCTCAAGAAGCAGTGGG	4	4
CATGTCTGTAATCCCAGCACT	4	4
CATGTCTGTAATCCCAGCTAC	4	4
CATGTCTTGAACAGCACATAT	4	4
CATGTCTTTTATTAACTCATA	4	4
CATGTGAAAAAAAAAAAAAAA	4	4
CATGTGAAAATCAGTACTCTC	4	4
CATGTGAAATGAAGGGTGCCT	4	4
CATGTGAAATGGATTAAGAAC	4	4
CATGTGAAGCAGTAAAAAAAA	4	3
CATGTGAAGGATGCCAATGGC	4	4
CATGTGATGTTCCACAAGTGC	4	3
CATGTGCCATAAGGAGTTCCT	4	4
CATGTGCGAGACCGCCCCTAT	4	4
CATGTGCGTGACCACCCCTAT	4	3
CATGTGCTACGATCTTGGGAC	4	4
CATGTGCTGAGGAAGCACGTG	4	4
CATGTGCTTGGAAGCATCAAG	4	4
CATGTGCTTTGCTTCATTCTG	4	4
CATGTGCTTTGTTTTTTTGTT	4	4
CATGTGGAGTGTCTGCCTCTT	4	4
CATGTGGTAGTTACCTATAAA	4	4
CATGTGGTTACAAAAAATACT	4	4
CATGTGTAAGTCTGCCTAAAT	4	4
CATGTGTACACTGACTTACGC	4	4
CATGTGTAGTATTTGAGGAAA	4	4
CATGTGTATTCTTAAGAAAAT	4	4
CATGTGTGGGCTTCCTCGAGG	4	3
CATGTTAAACCTCAAATAAAT	4	4
CATGTTAAGGGATGATGGCTT	4	3
CATGTTAGATCGTTGAAACCC	4	2
CATGTTATAAAAGAGGTTTAG	4	4
CATGTTCACTGTGAGTGAAAA	4	3
CATGTTCTGAGTGGGCTTCCT	4	4
CATGTTCTGCTCTTGTGCCCT	4	4
CATGTTCTGTGTGGGCCTCCT	4	4
CATGTTCTGTGTGGGCTTCTT	4	4
CATGTTCTTGTAAGTCATTCT	4	4
CATGTTGAATTCAAGATTCCT	4	4
CATGTTGAGTAGGAATAAATA	4	4
CATGTTGCCCTAGCTAGTCTT	4	4
CATGTTGGACCTGGGGGCAGC	4	4
CATGTTGGCCAGGCTGGTCTT	4	4
CATGTTGGTCCTCTGCCCTGC	4	4
CATGTTGTATGATCAAATAGT	4	3
CATGTTGTCTGAATAACAATC	4	4
CATGTTGTGATGTAAATTGTG	4	4
CATGTTTCCAAAAAAAAAAAA	4	4
CATGTTTCTAGTTTGTATATG	4	3
CATGTTTGAAATGAGGTCTGT	4	3
CATGTTTTGTAATTTGAGGTC	4	4
CATGTTTTGTGAGCTGTAAAT	4	4
CATGTTTTGTTGCTCAGTGTT	4	4
CATGTTTTTTCTTCAAATGTT	4	4
CATGAAAACATTCTCCTCCAC	4	4
CATGAAAATAAAGAGCCATAG	4	4
CATGAAAATGGCAGGCTTATT	4	2
CATGAAAGCTACTAGGTCAGG	4	3
CATGAAAGTCTAGAAATAAAA	4	3
CATGAAATAAAAGCTTTGCAA	4	4
CATGAAATGAAGAAACTGACC	4	4
CATGAAATTCAGGATGGGTTT	4	4
CATGAACATTCTAAGAGAAAA	4	4
CATGAACCCAGGAGGCGGAGC	4	4
CATGAACCTGGGAGGCAGAGC	4	4
CATGAACCTGGGAGGCGGAGC	4	3
CATGAACCTGGGAGGTGGAGC	4	4
CATGAACTAATACTACAATAA	4	4
CATGAACTCGGGAGGCAGAGG	4	4
CATGAAGACAGTGGCTGGCGT	4	4
CATGAAGATAATGCCTGTGGT	4	4
CATGAAGATTGGTGGGATTTT	4	3
CATGAAGCACACCCTGAATCA	4	4
CATGAAGGCTAAAAAAAAAAA	4	4
CATGAAGGTGGAGGAGATCGC	4	4
CATGAATATCAGGCTCAACCT	4	4
CATGAATCTGGGAGGTGGAGG	4	3
CATGAATCTTGCAAAAAAAAA	4	4
CATGAATGCTTTCTTCTCCTC	4	4
CATGAATGCTTTGTTACAGAC	4	4
CATGAATGGAAGAAACTGACC	4	4
CATGAATTGAAAAAACTGACC	4	4
CATGAATTGAAGAAACTGAGC	4	4
CATGAATTGCAATAAGTGGAT	4	4
CATGAATTGCAGTAAATGGAT	4	4
CATGAATTTAAGAAACTGACC	4	4
CATGACAACACATAAAAAAAA	4	4
CATGACAGTAAGAGAATTATG	4	4
CATGACGAGCTGAGGGATGCC	4	4
CATGACGCTGGACGCTCCTAG	4	4
CATGACGCTGGATGCTCCAAG	4	3
CATGACGCTGGTCGCTCCAAG	4	4
CATGACGTAACAGAATTAGTT	4	3
CATGACTATTTCACACCCTTT	4	4
CATGACTCAGTTTTATCCCCC	4	4
CATGACTGGGTGGAAGAGGAT	4	4
CATGACTTTTTCAAAAAAAAG	4	4
CATGAGAATTGCTTGAACCCG	4	3
CATGAGATAATGTTAGAGGTT	4	4
CATGAGCACCTCCAGCTGTAT	4	4
CATGAGCCAAAAAAAAAAAAA	4	4
CATGAGCCACTGCGCACCTGG	4	4
CATGAGCCTAGGTATCAAGAG	4	4
CATGAGCCTGCAGAACTGCTT	4	4
CATGAGCCTTGGAATCAAGAG	4	4
CATGAGCCTTGGCATCAAGAG	4	4
CATGAGCCTTGGTATCAAGTG	4	4
CATGAGCTGTCCCCACATTAG	4	3
CATGAGCTGTGTAAATTTTGT	4	4
CATGAGGAGCTGGGAGTAGCT	4	3
CATGAGGCCCCTTATGGGACC	4	2
CATGAGGCTACGGAAACAGGT	4	4
CATGAGGGCTTCCAATGTGCC	4	4
CATGAGGGTCATTATCTAAGT	4	4
CATGAGGTCTAAGGCAACTTA	4	4
CATGAGTCAGCTGGAAAGTCT	3	3
CATGAGTCTTGGTATCAAGAG	3	3
CATGAGTGTGCGCTTCAGGCC	3	3
CATGAGTGTTACTACTTTTGG	3	3
CATGAGTTCCAGACCACCTGG	3	3
CATGATAACCAAATGTAAGAT	3	3
CATGATAAGGACGCTGCTGCT	3	3
CATGATACAGAATAATAATAA	3	2
CATGATAGAGGCAATGCATTA	3	3
CATGATAGTACAGCCATTTTT	3	3
CATGATAGTAGCTTCAAACTG	3	3
CATGATATAGTCAGCTGCCTT	3	3
CATGATCAGTGGCTTTGAATG	3	3
CATGATCTCGGCTCACTGCAA	3	3
CATGATCTCTTTCCCCTTCCT	3	3
CATGATGAAAAGAAATTTATT	3	3
CATGATGAATTAGCATATGCC	3	3
CATGATGCTGGACGCTCCAAG	3	3
CATGATGGAAGGTGCAGACTT	3	3
CATGATGGCCAACTTCCACCT	3	3
CATGATGGTCAGAAGCGCCAC	3	2
CATGATGTACTAAAGTAGAGC	3	1
CATGATTAATGAAAACTATCT	3	3
CATGATTACACCACGGCACTA	3	3
CATGATTGTGAGGCCTTCCCA	3	3
CATGCAAACCAGCACTTGCAC	3	2
CATGCAAAGGAAGCTTTTTTT	3	3
CATGCAAATAAATTATGCGAT	3	3
CATGCAAATGAGGAGTGCCAG	3	3
CATGCAAATTACAATCTTGAA	3	3
CATGCAACTAATTCAATAAAT	3	3
CATGCAATAAACTGAAAAGAA	3	3
CATGCAATAAACTGAAAAGAT	3	3
CATGCAATAAATGCTCTGGTT	3	3
CATGCAATGTGCTGTAAAAAT	3	3
CATGCACAAACGGTAGTCTTG	3	3
CATGCACATCTCTGATTAGTT	3	3
CATGCACCATCAAAAAAAAAA	3	2
CATGCACCTAATTGGAAGCCC	3	3
CATGCACCTAATTGGAAGCGT	3	3
CATGCACCTAGCATAGTGCTT	3	3
CATGCAGAGACCGTTTTCCTT	3	3
CATGCAGATGGTAGCCCAGGG	3	3
CATGCAGGAGAAAAAAAAAAA	3	3
CATGCAGGAGGAGACGCCACG	3	3
CATGCAGGTGTCTTTGCTGTG	3	3
CATGCAGTGTTGGGGATGCCT	3	3
CATGCATAACACAATGAAGTC	3	2
CATGCATATTTAGAATAATTG	3	3
CATGCATATTTGTGAAGAAAC	3	3
CATGCATCCTGACCTTAATAA	3	2
CATGCATTTTAACCACATAAG	3	3
CATGCCACGGGAAAGACCAAA	3	3
CATGCCACTGCACTCCAGCTT	3	3
CATGCCAGCTTCCTGTGGGCC	3	3
CATGCCAGGAGGAATGCCTGG	3	3
CATGCCAGGGCAACAGAATGA	3	3
CATGCCATTGTACTCCAGCCT	3	2
CATGCCCATCCGAAAGGATGA	3	3
CATGCCCCAATACAGGCCACC	3	2
CATGCCCCCGTGAAGCTGGGC	3	3
CATGCCCTCAAAACAATAAAA	3	2
CATGCCTATAATCCCAGTGCT	3	3
CATGCCTATAATCTCAGCACT	3	3
CATGCCTCTTCAGGCTGGAAA	3	3
CATGCCTGAATCTGCGGTATA	3	3
CATGCCTGGGAAGGCGTGGGG	3	3
CATGCCTGTAATCCCAACACT	3	3
CATGCCTGTAATCCCAGCTAT	3	3
CATGCCTGTAGTCCCAGCACT	3	2
CATGCCTTCTGGTGGACATTT	3	3
CATGCGGACAAACCCAGGCGA	3	3
CATGCGGCTGGTGAAAGATGT	3	3
CATGCGTGTAATCCTAGCTGC	3	3
CATGCTATGGCTTCACTAGCC	3	3
CATGCTCAGGAAATAAATGTG	3	3
CATGCTCCCTCTGCCCCGCCC	3	3
CATGCTCCTGAAAAAAAAAAA	3	3
CATGCTCTGCTGCCCTGCAAT	3	3
CATGCTCTGGCTCGGCAACCA	3	3
CATGCTCTGGCTCGGCAATCT	3	3
CATGCTCTGGGATAGTTTGAC	3	3
CATGCTGAATCTAAAAAAAAG	3	3
CATGCTGAATCTAAAATATAA	3	3
CATGCTGAATCTAAATTAAAA	3	2
CATGCTGAATCTAAATTGTAT	3	3
CATGCTGAATCTAAATTTTAA	3	3
CATGCTGATCTCCTGCCTGAT	3	2
CATGCTGCACTTACTCCTTTT	3	3
CATGCTGCTGAGCCTCTATTT	3	3
CATGCTGCTGTCCCCTGGTGA	3	3
CATGCTGGATCTAAATTATAA	3	3
CATGCTGGCAGGGGCCGGCCC	3	3
CATGCTGTCATTTGTAATATG	3	3
CATGCTGTGCTCACAGCCCGC	3	3
CATGCTGTTTAAACTGTTGTG	3	3
CATGCTTGTAATCCCAGCACT	3	3
CATGGAAAAAATAAATATATT	3	3
CATGGAAAATAAAAGTTGTAT	3	3
CATGGAAACAAGATGAAATTC	3	3
CATGGAACACAAAAAAAAACC	3	3
CATGGAACACAAATAAAAAAA	3	2
CATGGAACACAATAAAAAAAA	3	3
CATGGAACACACAAAAAAAAG	3	3
CATGGAACCCAAAAAAAAAAA	3	3
CATGGAAGCTCTGTGCTTCTT	3	3
CATGGAAGTTATGAAGATGCT	3	3
CATGGAATTTTATAAGCTGAA	3	3
CATGGACAAGGATGATCTAGG	3	2
CATGGACCAGAAAAAGTATAT	3	3
CATGGACCGAGGTGGCTTTGG	3	3
CATGGACCTGCCAGCCACCTT	3	3
CATGGACTCACTTTTGTAACA	3	3
CATGGAGAATCTGCTCTGTTT	3	3
CATGGAGAGCCAGTGCTTCTG	3	3
CATGGAGAGCTCCCGTGAGTG	3	3
CATGGAGCACAAAAAAAAAAA	3	2
CATGGAGCACACCCTAAATCA	3	2
CATGGAGCACACCCTGAATTA	3	3
CATGGAGCACACCCTTAATCA	3	3
CATGGAGCACACCTTGAATCA	3	2
CATGGAGCATACCCTGAATCA	3	3
CATGGAGCCTGTAAATGTTTT	3	3
CATGGAGCTGCATCAAGAAAA	3	3
CATGGAGGCCAAAAAAAAAAA	3	2
CATGGAGGCCAAGAACTTGCA	3	3
CATGGAGGCTAAAAAAAAAAA	3	3
CATGGAGGGAGTTTCATTAAT	3	2
CATGGAGGGCCGGTGACATCT	3	3
CATGGAGTGAGTGAGCAGGTG	3	3
CATGGATCACAGTTTGCTTTG	3	3
CATGGATCGCACGTTGTACTT	3	3
CATGGATCTCGCAAAAAAAAA	3	3
CATGGATTAAGAACACCATAG	3	3
CATGGATTTAAATCAATTGTT	3	3
CATGGCAACAGCAATAGGATT	3	2
CATGGCAGACTATCCCTGGCT	3	3
CATGGCAGATGCCAAAGTTGC	3	3
CATGGCATCGGCAGCCTCACA	3	2
CATGGCATTTAAATAAAAGAG	3	3
CATGGCATTTAAATAAAGGAT	3	3
CATGGCCAACAACGAAGGACT	3	1
CATGGCCACACCCCGTACTCG	3	3
CATGGCCAGAAGCAAAAGTCC	3	2
CATGGCCGGCCCGGCATCGGG	3	3
CATGGCCGTGCCTGGAAGAAC	3	3
CATGGCCTGCTGGGCTTGGCT	3	2
CATGGCGAAACCCCATCTCTA	3	3
CATGGCGAAACCCTGTCTCTA	3	3
CATGGCGAAACCCTGTCTCTC	3	2
CATGGCGCTGGACGCTCCAAG	3	3
CATGGCGGGGTACCCTAGGGT	3	3
CATGGCGTGACCAGCTTTGAT	3	2
CATGGCGTGACCAGCTTTTTT	3	3
CATGGCGTGTCCAGCTTTGTT	3	3
CATGGCGTTACCAGCTTTGTT	3	3
CATGGCTAGGGTTCTTTTATG	3	3
CATGGCTCTTAATAAACATAT	3	2
CATGGCTGCAAAGGACAGGGT	3	3
CATGGCTGGATGCGGATATTT	3	3
CATGGCTGTGCCTGGAAGGAC	3	3
CATGGCTTGACCAGCTTTGTT	3	3
CATGGGAAAAAAAAAAAAATC	3	3
CATGGGAAAAGTGGTGAATCC	3	3
CATGGGAAGATGCTCAGATGA	3	3
CATGGGAATAAAAAAAAAAAA	3	1
CATGGGAATGATGTATTTTGT	3	3
CATGGGACACGTTTACCTATG	3	3
CATGGGAGAAGATGAGAAGCC	3	3
CATGGGAGCTCTGTGTGGATT	3	1
CATGGGAGGAAAAAAAAAAAA	3	3
CATGGGAGGCTGAGGCAGGAG	3	3
CATGGGAGGCTGAGGTGGGAG	3	2
CATGGGAGGGGGCTTGAAGCC	3	3
CATGGGAGGTGGAGACTGCAG	3	2
CATGGGATACAACCTCCCTCT	3	3
CATGGGCACAGTAAAGGTGGC	3	2
CATGGGCCATCTCTTCCTCAG	3	3
CATGGGCCGTGCTGCTCAGCC	3	2
CATGGGCGACAGAGCAAGACT	3	3
CATGGGCGATGCCTGTAACCC	3	3
CATGGGCTCCCACTGCAGCCT	3	2
CATGGGCTTTGGTGGGGGACG	3	3
CATGGGGAAGCAGATTTGGGG	3	3
CATGGGGCACAAAAAAAAAAA	3	3
CATGGGGCTCCAGGAAGCCTG	3	3
CATGGGGGCTTCCAGACCCCG	3	3
CATGGGGGGCCCCGTCCCCCG	3	2
CATGGGGGGTCACCGGCCTGT	3	3
CATGGGGGTGCCCTCGCAGCG	3	3
CATGGGTAGCAAAAAAAAAAA	3	2
CATGGGTATAAAAAAAAAAAA	3	3
CATGGGTGACTCTGGAGGCCA	3	3
CATGGGTGAGACCTGACCAGT	3	2
CATGGGTGCTTATTGGTATTA	3	3
CATGGGTGGCACTCAGTCTCT	3	3
CATGGGTGTTAAAAAAAAAAA	3	3
CATGGGTTGTTGCGGACATCC	3	3
CATGGGTTTAAAAAAAAAAAA	3	3
CATGGGTTTACTGAGGCCCTG	3	3
CATGGGTTTACTGAGGCTCTT	3	3
CATGGGTTTGGCTTAGGCTGG	3	2
CATGGGTTTTAAGTGCTTGTG	3	3
CATGGTAAAAAAAAAAAAAAT	3	2
CATGGTAAAAGTTCTAAATCT	3	3
CATGGTAATGAAGCACTGTTT	3	3
CATGGTAGAAACAGGCCTGAA	3	3
CATGGTAGACTCTTTTTGTAA	3	3
CATGGTAGACTTGTCTCTAAA	3	3
CATGGTATAATTTGTAAAAAT	3	2
CATGGTATTCCCCTTACTAAA	3	2
CATGGTCCTTCACAAAGTCTA	3	3
CATGGTCTAGAATCTGTACCC	3	3
CATGGTCTATTTCTGCTGAGT	3	3
CATGGTGAAACTCCGTCTCTA	3	3
CATGGTGAAATCCCGTCTCTA	3	2
CATGGTGAGTGCTGGAGGGTA	3	3
CATGGTGGCAGGTGCCTGTAG	3	2
CATGGTGGCGGGCGCCTATAA	3	3
CATGGTGGCGTGTGCCTGTAA	3	3
CATGGTGGGGTGACAGGTCCT	3	3
CATGGTGGTACGTGCCTGTAC	3	3
CATGGTGGTGCACACCTGTAG	3	3
CATGGTGTAATAAGACATAAC	3	3
CATGGTGTATCTTTTTGCTTA	3	3
CATGGTGTGAAATAAAAGTTT	3	3
CATGGTGTGCGCTGGGGGCGC	3	3
CATGGTGTTGCACAAGTACGT	3	3
CATGGTTAATCTGGAACTTAC	3	3
CATGGTTACAAACTACAGACC	3	3
CATGGTTATAAGATGGAGACT	3	3
CATGGTTCTGGTTTAACTAAT	3	3
CATGGTTGGATAGGGGCAGGG	3	3
CATGGTTGGGCGTGGGTGCCT	3	3
CATGGTTGGTCTGTACTACAT	3	3
CATGGTTGTGGTTAATCTGGG	3	3
CATGGTTGTGGTTAGTCTGGT	3	3
CATGGTTTCTTCCCTGCCAGA	3	3
CATGGTTTGGGAATGGGTAAT	3	3
CATGGTTTTCTTCACGGTGAA	3	3
CATGGTTTTCTTCACGGTGGG	3	3
CATGTAAAAATGTTTCAAAAA	3	2
CATGTAAAATAAGATATTAGA	3	3
CATGTAAAATATGGGATAATG	3	2
CATGTAAAATGTTTATAAATT	3	3
CATGTAAACTGTTAAAAAAAA	3	3
CATGTAAACTGTTTCAAAAAG	3	3
CATGTAAACTTCAATGTTCTA	3	3
CATGTAAATATATTTAAGTTG	3	3
CATGTAAATCCCAAAGATAGG	3	2
CATGTAACTGAGATGCTCCTT	3	3
CATGTAACTTCACTGTCCTTC	3	3
CATGTAACTTGTGACTGTACA	3	3
CATGTAAGGGTGATTCTGGTG	3	3
CATGTAATCTTCTCATATTTT	3	3
CATGTAATTTGAAAAGCAGTG	3	3
CATGTAATTTTGAAAAAAAAA	3	2
CATGTACATTGCTTTTATTTT	3	2
CATGTACATTTTATTTGATAT	3	3
CATGTACCCAAATAAACCTCT	3	3
CATGTACCCCACCCTCCACCC	3	3
CATGTACCCCTGAACCTAAAA	3	3
CATGTAGGTAGCTCATTCAGG	3	3
CATGTAGTTGGAAAAAAAAAA	3	2
CATGTATATTGATTGTGGCAA	3	2
CATGTATGGGGAAGTAGTCTC	3	3
CATGTATTCAATTACTGTAGC	3	3
CATGTATTTACTCTGCCAGGT	3	3
CATGTCAAAAAAAAAAAAAAA	3	3
CATGTCAACTAGGACGAGCTG	3	3
CATGTCAAGAAACATTAGTCT	3	3
CATGTCAATCAAGATGGGTGA	3	3
CATGTCACAAAAGAGTATGGA	3	3
CATGTCACAAGCAAATGTGTC	3	3
CATGTCACAGCTGTGAAGATC	3	3
CATGTCACCGCGAGGCCTGAC	3	2
CATGTCAGAGAATAAATAAAT	3	3
CATGTCAGGGTGATGCTGGTG	3	2
CATGTCAGGGTGATTCGGGTG	3	3
CATGTCAGGGTGATTCTGTTG	3	3
CATGTCAGGGTTATTCTGGTG	3	3
CATGTCAGTTCTTGCCAGGAA	3	2
CATGTCATCATCTGACTCTTC	3	2
CATGTCATTGAAGTCATAAAA	3	3
CATGTCCACAAAACAAAAAAA	3	1
CATGTCCACTACCAAGCTTCT	3	3
CATGTCCAGGGTGATTCTGGT	3	3
CATGTCCCCAAAACAATAAAA	3	3
CATGTCCTCAAAAAAAAAGAA	3	3
CATGTCCTCAAAAACAATAAA	3	3
CATGTCCTCAAAACAAATAAA	3	3
CATGTCCTCAAAACAACAAAA	3	3
CATGTCCTCAAAACAATGAAA	3	3
CATGTCCTCAGAACAAAAAAA	3	2
CATGTCCTCCTCTCTGGCCCC	3	3
CATGTCGAAGAACCGAGTCCC	3	3
CATGTCGATATTAAGCCTAGT	3	3
CATGTCGGATATAAAGCCTAG	3	3
CATGTCGGATATTAGGCCTAG	3	1
CATGTCGTAACGAGGTGGGCC	3	3
CATGTCGTTACGCAGCTGAGC	3	3
CATGTCGTTTATTAACTCGCT	3	3
CATGTCTCAATTCTCATTTTC	3	2
CATGTCTCACTTAGGGTTGGA	3	2
CATGTCTCTGTGTAGTTCCAG	3	2
CATGTCTCTTTTTCTGTCTTA	3	3
CATGTCTGTTGTTCAAGTAAA	3	3
CATGTCTTCAAAACAAAAAAA	3	3
CATGTCTTCCAGGAGACTAGA	3	3
CATGTCTTTTCTGTTTTTCTT	3	3
CATGTCTTTTTGGGGAGGGGT	3	3
CATGTGAAAAGCTTAATAAAT	3	2
CATGTGAAAGTGATTTCTTCC	3	2
CATGTGAATAAAGTGATTTTT	3	3
CATGTGACGACGACTTTGCTT	3	3
CATGTGACTTTTCTGTACTGT	3	3
CATGTGAGGGAATAAACCTGG	3	3
CATGTGATACATACAAAAGAA	3	2
CATGTGATTTCACTTCCACTC	3	3
CATGTGCAAAGTACTGTTAAG	3	3
CATGTGCAAGACCACCCCTAT	3	3
CATGTGCACGTTTTCTGTTTT	3	3
CATGTGCAGCAAAAATTCAGC	3	3
CATGTGCAGGAAGCTAAGGCA	3	3
CATGTGCAGTCCCTGTCCCCC	3	3
CATGTGCATCTGGTGTAGGCA	3	3
CATGTGCCTAGACCAAGAAGT	3	3
CATGTGCCTGTAGTCCCAGCT	3	3
CATGTGCCTTAGTAAAAAAAA	3	3
CATGTGCGAGACCACACCTAT	3	3
CATGTGCGAGACCACCCCCAT	3	3
CATGTGCGAGATCACCCCTAT	3	3
CATGTGCTACTGGTATAAAGT	3	3
CATGTGCTCTGTTTATTCTGA	3	3
CATGTGCTGAATCAGAAACCT	3	2
CATGTGGACACAAGCATAAGT	3	3
CATGTGGAGAAAGAATCTAGA	3	3
CATGTGGAGTGGAGGAGATGC	3	3
CATGTGGATCAACCATCGCTT	3	3
CATGTGTATATATTGCACCTT	3	3
CATGTGTATTTGAAAAAAAAA	3	3
CATGTGTGAACACATAGGACG	3	3
CATGTGTGAGACCACCCCTAT	3	3
CATGTGTGCTAATATACTTTT	3	3
CATGTGTGGTGGTGTTTTTTT	3	3
CATGTGTGTGTTGAATAGGAG	3	2
CATGTGTGTTGAGAGCTTCTC	3	3
CATGTGTTCAGAATTACTGTT	3	3
CATGTGTTCATCATCTTAAGT	3	3
CATGTGTTTTTATGTCTCAAA	3	3
CATGTGTTTTTTAGGACGATT	3	3
CATGTTAAAAAAAAAAAAAAA	3	3
CATGTTAAAGATTTAGACACC	3	2
CATGTTAACATAAGAGATAAA	3	3
CATGTTAACCCCCCCACTCTT	3	3
CATGTTAACCCCTCCACTCTA	3	3
CATGTTAACCCCTCCACTTTT	3	2
CATGTTAATAGTGGGGCTTTC	3	2
CATGTTAATGTGTAAAAGAGT	3	3
CATGTTACACTAATAGAAACT	3	2
CATGTTACCACTAAAAAAAAA	3	3
CATGTTACCTCCTTCAATTGA	3	3
CATGTTACTAAATGGTGTTAC	3	2
CATGTTACTGTGTAAATAAAT	3	3
CATGTTACTTATACTAACATT	3	3
CATGTTATAGGAGAAAAAAAA	3	3
CATGTTATGCTTTCATTTGGG	3	3
CATGTTCACACACCTATCCCC	3	3
CATGTTCATACACCTACCCCC	3	3
CATGTTCATACACCTATCCAC	3	3
CATGTTCATACGCCTATCCCC	3	3
CATGTTCATACTCCTATCCCC	3	3
CATGTTCCCACTAAAAAAAAA	3	3
CATGTTCTCTACAAGAAGCTG	3	3
CATGTTCTGAAGACAAATTTT	3	3
CATGTTCTGTGTGGGCTTCAT	3	1
CATGTTCTTGTGGCGCTTCTC	3	3
CATGTTCTTTTTATTGCCAGG	3	3
CATGTTCTTTTTCTTTTAAAT	3	3
CATGTTGACACTTTCCTATAA	3	3
CATGTTGATTTATACTCAGGC	3	3
CATGTTGCGTGCTGGGTGTTT	3	3
CATGTTGCTGACTTTTCCAAA	3	3
CATGTTGCTTTTGTTATCAGC	3	3
CATGTTGGACTGAGCTAATTT	3	3
CATGTTGTGGGATCTTTAGAA	3	2
CATGTTGTTGGTAATCTTTCT	3	3
CATGTTTATGGGTTATTAAAA	3	3
CATGTTTATTTCTACCCTTAA	3	2
CATGTTTCATTAATATCGTTC	3	3
CATGTTTCCACTAAAAAAAAT	3	3
CATGTTTCCACTAAAAAAGAA	3	3
CATGTTTCCACTAAAGAAAAA	3	3
CATGTTTCCACTAGAAAAAAA	3	3
CATGTTTCCACTATTAAAAAG	3	2
CATGTTTCTCAGTGTGTTGTT	3	3
CATGTTTCTGGAGGTTTCAAA	3	3
CATGTTTCTTAAAGGCATTTT	3	3
CATGTTTGAATTAAAAGAAAG	3	2
CATGTTTGTTTTTATGGCATT	3	3
CATGTTTTAATCTGGTAAAGT	3	3
CATGTTTTATGGGTAACTTTT	3	3
CATGTTTTTACCTGCTCTCTC	3	3
CATGTTTTTCTTAAAAACAAT	3	3
CATGAAAAAATGAAAAGTAGA	3	3
CATGAAAAAGCAGATGACTTG	3	3
CATGAAAAATAAATTTATATA	3	3
CATGAAAACATTCTCCTCCGT	3	3
CATGAAAACTGGCACACCTAT	3	3
CATGAAAATAAACAACAACTT	3	3
CATGAAACACCAAATAAAATG	3	3
CATGAAAGATGGAATGCACGG	3	3
CATGAAAGCAAACCAGTTAAT	3	3
CATGAAAGCACAGGGTCTGTC	3	3
CATGAAAGCAGGGTCTTTCCT	3	3
CATGAAAGGAGAGAATATTTA	3	3
CATGAAAGGGGGCAGTTTTGG	3	3
CATGAAAGTCTAAAAAAAAAA	3	3
CATGAAAGTGTTCCCACTTCT	3	3
CATGAAATAAAGAATTTAAAG	3	3
CATGAAATATTAACTATAGCA	3	3
CATGAAATCAATAAAAAAAAA	3	3
CATGAAATCACCAATCAAGGC	3	3
CATGAAATTAAAACAGTGATG	3	2
CATGAAATTGAAGAAACTGAC	3	3
CATGAACAACTGGCTGCTCTG	3	3
CATGAACACGGGAGGTGGAGC	3	3
CATGAACATCTGAACTGAGAA	3	3
CATGAACCCAAGAAGTGGAGG	3	3
CATGAACCCGGAGGCAGGGCT	3	3
CATGAACCCGGGAGATGGAGC	3	3
CATGAACCCGGGAGGCAGAGG	3	2
CATGAACCCGTGTTTCTGTGC	3	3
CATGAACCTAGGAGGCAGAGG	3	3
CATGAACCTGGGAGGCAGGGG	3	3
CATGAACGAACGTGGCTGTAT	3	3
CATGAACGACCTCGTCTCTGA	3	2
CATGAACTAAAAAAAAAAAAG	3	3
CATGAACTGTACTACTCCTAA	3	3
CATGAAGAATCTGAAAAAAAA	3	3
CATGAAGACAAAAAAAAAAAA	3	3
CATGAAGACAGCGGCTGGCGG	3	3
CATGAAGACAGTGGCTGGCGC	3	3
CATGAAGAGACATAGCCTTTT	3	3
CATGAAGCCCAAGATGCTGGG	3	3
CATGAAGCTCCCTGTGCCGGC	3	3
CATGAAGGACAAAAAAAAAAA	3	3
CATGAAGGACTACAAATGCTT	3	3
CATGAAGGTACAACATTTTGT	3	3
CATGAAGTAAGTCTAACTTCC	3	3
CATGAAGTGAAGAAACTGACC	3	3
CATGAATAAAGAGAGGCATCA	3	3
CATGAATAAAGCATCTACCTT	3	3
CATGAATAAATTTGCAAAACC	3	3
CATGAATACTTTTGTATTGCT	3	3
CATGAATCAAGGAAGATTGGG	3	3
CATGAATCACCTTTTGGTCTG	3	3
CATGAATCCAAGAGGCAGAGC	3	3
CATGAATCGCAATAAATGGAT	3	3
CATGAATCGCTAATAAAAGCC	3	3
CATGAATCTGAAAGGTATGCT	3	3
CATGAATCTTCTGATTTGGGG	3	3
CATGAATGAAAAGGATAAGAA	3	3
CATGAATGCAAGATACTTTCA	3	3
CATGAATGCAAGCATTGGCAA	3	3
CATGAATGGATTATTCCTAAT	3	2
CATGAATGGATTCCTTAAGAA	3	3
CATGAATGTCAAAGGTGAAGC	3	3
CATGAATTAAAGAAACTGACC	3	3
CATGAATTAATAACCACCATT	3	1
CATGAATTGAACAAACTGACC	3	3
CATGAATTGAAGAAACTAACC	3	3
CATGAATTGAAGAAACTGAAT	3	3
CATGAATTGAAGAAATTGAAA	3	3
CATGAATTGAAGAACTGACCC	3	3
CATGAATTGAAGATACTGACC	3	2
CATGAATTGACGAAACTGACC	3	3
CATGAATTGCAATAAATGGAA	3	3
CATGAATTGCAATAAATGGCC	3	2
CATGAATTGCAATATATGGAT	3	3
CATGAATTTAAAAAAAAAAAA	3	3
CATGAATTTTACAATCAGCTT	3	2
CATGACAAAAAAAAAAAAAAA	3	3
CATGACAAAAAGGCCAAGAGA	3	2
CATGACAAAGATGCCAAAAGC	3	3
CATGACAAAGTTGTGCAAAAC	3	3
CATGACAAATCCTTGAATGTT	3	3
CATGACAACTCCTGCAGTTTT	3	3
CATGACAACTGCTATGACCGG	3	3
CATGACAAGCATATAAAAAAA	3	3
CATGACAAGTACTGTATTTTT	3	3
CATGACACACAAAAAAAAGAA	3	3
CATGACACTATTCTCAGTGTC	3	3
CATGACACTGCTTTTTTTGTT	3	3
CATGACACTGGACGCTCCAAG	3	3
CATGACAGAGTTGCTATGCTC	3	3
CATGACAGCTAACAGGGACGG	3	3
CATGACAGGGTAAAAACTTGC	2	2
CATGACATAATAGGTGTTAAA	2	2
CATGACATCTGGCTTGATGGC	2	2
CATGACATTAAAATAAATTTG	2	2
CATGACCAAAGCCCCTCCTGT	2	2
CATGACCACAGGGGTTTGGAG	2	1
CATGACCCGCCGGGCAGCTTC	2	2
CATGACCCTGAATGGACCTTG	2	2
CATGACCCTTGGCCATAATAT	2	2
CATGACCGCGCCACTGCACTG	2	2
CATGACCTCAAAAAAAAAAAA	2	2
CATGACGCTGGACACTCCAAG	2	2
CATGACGCTGGACGCCCCAAG	2	2
CATGACGCTGGACGCTCCAAT	2	2
CATGACGCTGGGCGCTCCAAG	2	2
CATGACGCTGTACGCTCCAAG	2	2
CATGACTAACTGTGTAAGTGC	2	2
CATGACTCAGAAGAGGTGCTG	2	2
CATGACTCCAGTCAAAAAAAA	2	1
CATGACTGATTGATTGCTATT	2	2
CATGACTGCATTATGAATGTT	2	2
CATGACTGGTAAAAAAAAAAA	2	1
CATGACTGGTACGTGTAAAAA	2	2
CATGACTGTCTCCAGCAATAG	2	2
CATGACTGTTTGGCAAATGGA	2	2
CATGACTTGAAGAAACTGACC	2	2
CATGACTTGATTTGAGCTTTG	2	1
CATGACTTTTTAAAAAAAAAA	2	2
CATGACTTTTTCAAGAAAAAA	2	2
CATGAGAAAAAAAAAAAAAAA	2	2
CATGAGAAATACCAAGAAATT	2	2
CATGAGAAATGTATGCCAAAT	2	1
CATGAGACCAGTGTGAGGACT	2	2
CATGAGACCATATTAAATTCT	2	2
CATGAGACTAACACGTGCAAT	2	2
CATGAGAGGGTGGGAGGGCCC	2	2
CATGAGAGGTGTAGAATAAGT	2	2
CATGAGAGTATGGCCTTGTCC	2	2
CATGAGCACTAATCAGTCTTC	2	1
CATGAGCACTTTTGCTGGTTC	2	1
CATGAGCAGTCAGAACAGGAA	2	1
CATGAGCAGTCAGAACAGGAT	2	2
CATGAGCATATCTTCGGCCCA	2	2
CATGAGCATCTCCAGCTGTAC	2	1
CATGAGCCAAATAAACCTCTT	2	2
CATGAGCCACTGCGCCCGGCC	2	2
CATGAGCCACTGTGCCTGGCC	2	2
CATGAGCCAGTTTAGAACTGG	2	2
CATGAGCCCAGGAGTTTTAGG	2	2
CATGAGCCCTACAAACAACTG	2	2
CATGAGCCCTACAGACAACTA	2	2
CATGAGCCCTACGAACAACTA	2	1
CATGAGCCTCTGTGCCTGGCC	2	1
CATGAGCCTTGGTAACAAGAG	2	2
CATGAGCCTTGGTATCAAAAG	2	2
CATGAGCCTTGGTATCCAGAG	2	1
CATGAGCCTTGGTATCGAGAG	2	2
CATGAGCCTTTGTTGCTATCA	2	1
CATGAGCTATTCCTCTTTGGT	2	1
CATGAGCTCTGTAGGTCCGGC	2	1
CATGAGCTGTCAGAACAGGAG	2	2
CATGAGCTGTTTCTTCTTCCG	2	2
CATGAGGAAAAAAAAAAAAAA	2	2
CATGAGGAACACAAATAAAAC	2	2
CATGAGGAATCTGAAAAAAAA	2	1
CATGAGGAATTAACAGTCTTT	2	2
CATGAGGACAGAAGGACTGGT	2	2
CATGAGGAGTAGCTTTATTTT	2	2
CATGAGGCAAAAAAAAAAAAA	2	2
CATGAGGCCAGTCTGACAAGT	2	1
CATGAGGGAATTAAACGTTTT	2	2
CATGAGGGACCAGTAACCAAT	2	2
CATGAGGGAGTTTCATTAAAT	2	2
CATGAGGGCTTCCAATGTGAT	2	2
CATGAGGGCTTCCAATGTGTT	2	2
CATGAGGGTTTCATTGTGTGT	2	2
CATGAGGTCAGGAGATTGAGA	2	2
CATGAGGTCAGGAGTTCGAGG	2	2
CATGAGGTCCTAGCCCCTGGC	2	2
CATGAGGTGGCAAGAGATGGG	2	2
CATGAGTAAGCTCCCTTCTGT	2	1
CATGAGTAGGTGGCCTGCAGT	2	2
CATGAGTCTTCTGACTCTGTT	2	2
CATGAGTGACTGTGCATTTGA	2	2
CATGAGTGCAGGGCCCGCCAC	2	2
CATGAGTGTGGTCCTAGACTT	2	2
CATGAGTTAAGAACTTGAAGT	2	2
CATGAGTTAATAAAGGCCTGG	2	2
CATGAGTTTAAGCATTCTTGT	2	2
CATGAGTTTAAGCTCCGATGA	2	2
CATGATAAACCTATTTTTTCC	2	2
CATGATACTGTCAGTTACCTT	2	1
CATGATACTTTTAGTAGTACT	2	1
CATGATACTTTTGGTACAACT	2	2
CATGATAGAACTAAATTCAGA	2	1
CATGATAGACAAAAAAAAAAA	2	2
CATGATAGACAAGACCACAGA	2	2
CATGATAGACATAAAATTGGT	2	2
CATGATAGGCAGTTTTTCTTG	2	2
CATGATATAATCTGAAAGGGG	2	2
CATGATATATTCTACATTATA	2	2
CATGATATTCATTTTCACAAT	2	1
CATGATATTGTCAAAACAGTG	2	2
CATGATATTTAAAAATGGTCA	2	2
CATGATCAAGAATCCTGCTCC	2	2
CATGATCAAGGGTGTTACACT	2	2
CATGATCACACCGCTTCACTT	2	2
CATGATCATTTGTTCAGAAAA	2	2
CATGATCCAGATTAGCTGTGG	2	2
CATGATCCCTCATCCCTGAAA	2	2
CATGATCCTGTCACTGCACTG	2	1
CATGATCCTTTTATAAATAGG	2	1
CATGATCTCGGTTCACTGCAA	2	2
CATGATCTCTTTCCCCTTCCC	2	2
CATGATCTTGCCATTGCACTT	2	2
CATGATCTTGGCTCACTGCAA	2	2
CATGATCTTTTAAAAATATAT	2	2
CATGATGAAAATAAAGATTAG	2	2
CATGATGAACACGGTGATGAC	2	2
CATGATGAAGTTATACAAATA	2	1
CATGATGACAGTGGCTGGCGG	2	2
CATGATGATAAAACAGCAAAA	2	2
CATGATGCACACCTGTAGTCC	2	2
CATGATGCTGGACACACTGTC	2	1
CATGATGGATGCACTGACTGA	2	2
CATGATGGCAGAGACATCCAG	2	1
CATGATGGCTTTGTTTTGGTT	2	2
CATGATGGTAATAAACGAGAT	2	1
CATGATGGTCACTACGCTCTC	2	2
CATGATGGTCAGAAGCGCACC	2	2
CATGATGGTCAGAAGCGCCTG	2	2
CATGATGGTCAGTAGCTGATC	2	2
CATGATGGTTCTCAGTCCTGC	2	2
CATGATGTAAAAAATACAAAC	2	2
CATGATGTATGTGTAAACTGA	2	2
CATGATGTCATTGTTCAGAGC	2	2
CATGATGTGAGGCTTCCCCAG	2	2
CATGATGTGGCACATTTTGGT	2	2
CATGATGTTCAATTTTATCTT	2	2
CATGATGTTTAATTTTGCACA	2	2
CATGATGTTTGCCCAAAATTT	2	2
CATGATTAACAAAGCAACCTT	2	2
CATGATTACTCCACTGCACTC	2	2
CATGATTACTTCTTTGCCCAT	2	2
CATGATTATCCAGGGGTATTT	2	2
CATGATTATTTTTCTAAGCTT	2	2
CATGATTCCTTTAATAAATTG	2	2
CATGATTCTGTTGTAACAGTT	2	2
CATGATTGCCTTTTATTTATT	2	1
CATGATTGTGCCACTGTACTC	2	1
CATGATTGTGGTAAAAAAAAA	2	2
CATGATTTCAAAAAAAAAAAA	2	2
CATGATTTCTTCCTTCTGTCT	2	2
CATGATTTGAGAAGCCTTCGC	2	1
CATGATTTTCAAAAAAAAAAA	2	2
CATGCAAAAACGCAAAGAAAA	2	2
CATGCAAAACTGTTTGTTGGC	2	1
CATGCAAAATACTGCAGATTT	2	2
CATGCAAACCTTTAAAAAAAA	2	1
CATGCAAACTGCACATAAAAG	2	1
CATGCAAAGACAATTCTGTGT	2	1
CATGCAAATAAAAAAAAAAAA	2	1
CATGCAAATAACAAGATTTTC	2	2
CATGCAAATTTAGCAGAGGAG	2	1
CATGCAACACAAAAAAAAAAA	2	1
CATGCAACATAAAAAAAAAAA	2	2
CATGCAACCATCATCTTCCAC	2	2
CATGCAACGAAAAAAAAAAAA	2	2
CATGCAAGACCAGTATTCTAA	2	2
CATGCAAGCAGGACAGAATGG	2	2
CATGCAAGCAGGACAGAATGT	2	1
CATGCAAGGACCAGCATCTCC	2	1
CATGCAAGGATCTACTTTAAT	2	2
CATGCAAGGGTAAGAATGAGT	2	2
CATGCAAGGTGAAAGGGTGTG	2	2
CATGCAATAAAAAAAAAAAAA	2	2
CATGCAATAAAACAAACTCTA	2	1
CATGCAATAAACTGAAAAGAC	2	2
CATGCAATAAACTGAGAAGAG	2	2
CATGCAATAAATGATCTGGTT	2	2
CATGCAATAGAGTGCAAGGGT	2	2
CATGCAATGAATGTTCTGGTT	2	2
CATGCAATGCCTCTGGAATAA	2	2
CATGCAATGTGTTATGTAGTC	2	1
CATGCAATTTCATATAACTCG	2	2
CATGCAATTTTATTAAATGCA	2	2
CATGCACAAAAAAAAAAAAAA	2	2
CATGCACAAAATAAAATTATT	2	2
CATGCACAAACGGTAGCTTTG	2	2
CATGCACAACAAAAAAAAAAA	2	1
CATGCACACAATTTACTGTTG	2	2
CATGCACACCTGGCTCCAGTC	2	1
CATGCACACTTGGAGGGCAGG	2	2
CATGCACAGAGTCCTTAAAAA	2	1
CATGCACAGCAGGCTGGGAAA	2	1
CATGCACAGCTGCCTGCCCTG	2	2
CATGCACCACAAAAAAAAAAA	2	2
CATGCACCCTGTACAGTTGCC	2	1
CATGCACCTGTAATCCCAGGT	2	2
CATGCACCTTTGAACTTAAAA	2	2
CATGCACGGAAAAAAAAAAAA	2	2
CATGCACTACTCACCAGACGC	2	1
CATGCACTGCCTTGGTGACCA	2	2
CATGCACTTGCAGTATTGAGG	2	1
CATGCACTTGCCCTAAAAAAA	2	2
CATGCACTTTCTGAACTTTGG	2	2
CATGCAGAGTTGTATATAGCC	2	2
CATGCAGATTTCCAAAATGTA	2	2
CATGCAGATTTTGGTGCTTTC	2	2
CATGCAGCCTCCCTGGGCTGG	2	2
CATGCAGCTTTTTCACAAAAA	2	2
CATGCAGGAACCACAGTGCCA	2	2
CATGCAGGGGCTTATCTGTCT	2	2
CATGCAGGGTTGGGTTTTCTA	2	1
CATGCAGTAAAATACAAAGTC	2	2
CATGCAGTGGGTGTTACTTGG	2	2
CATGCAGTGTATATATTGAGA	2	2
CATGCAGTTACAAAGTAGTTA	2	2
CATGCAGTTAGGGACTTTAAT	2	2
CATGCATAAAAAAAAAAAAAA	2	2
CATGCATAACCTTCCTCTTAG	2	1
CATGCATAGAAAAGGGTCTTC	2	2
CATGCATCATTCACAAAAAAA	2	2
CATGCATTCCAAAAAAAAAAA	2	1
CATGCATTGAAGAAACTGACC	2	2
CATGCATTGAGAATTAAACTA	2	2
CATGCATTGCCTTCATTTATT	2	1
CATGCATTTAGATTTATATTT	2	2
CATGCATTTATCATCAAAAAA	2	2
CATGCATTTGGTATTTTCGTC	2	2
CATGCATTTGTAAATTCGATT	2	2
CATGCCAAAATGTTTCACTTT	2	2
CATGCCAATAAAGTGATCTGT	2	2
CATGCCAATAAATAAATTTTC	2	2
CATGCCAATGCCAATTATATT	2	2
CATGCCACTAGAACCAAGGCC	2	2
CATGCCACTCCTCAAAAAAAA	2	2
CATGCCACTGAACCACATTCT	2	2
CATGCCACTGCAAATGGTTTC	2	2
CATGCCACTGCACTCCAGCCC	2	2
CATGCCACTGCACTCCAGCCG	2	1
CATGCCACTGCACTCCAGCTG	2	2
CATGCCACTGCACTCCAGGCT	2	2
CATGCCACTGCACTCCAGTCT	2	2
CATGCCACTGCACTTCAGGCT	2	2
CATGCCACTGCATTCCAGCCT	2	1
CATGCCACTGGACTCTAGCCT	2	2
CATGCCACTTCCTCTCAGGAG	2	2
CATGCCAGATGGAACAGGAGG	2	1
CATGCCAGGGTGATTCTGGTT	2	2
CATGCCATTATACTCCAGCTT	2	2
CATGCCATTATTCTTAATAAA	2	2
CATGCCATTCTCCTGCCTCAG	2	2
CATGCCATTGCACCACAGCCT	2	2
CATGCCATTGCACTCCAGCCA	2	2
CATGCCATTGCACTCCAGCCC	2	1
CATGCCATTGCACTCCAGCCG	2	2
CATGCCATTGCACTCTAGCCT	2	2
CATGCCATTGCACTGCACCTG	2	2
CATGCCATTTTTACCTTATGT	2	2
CATGCCCATCCTGACATTGTA	2	1
CATGCCCATCGTCCTAGAATC	2	2
CATGCCCCAGCCAGTCCCCCC	2	2
CATGCCCCCACCTCCAAAAAA	2	1
CATGCCCCTGGGGACCCCAAG	2	2
CATGCCCGGCTCTTAGGAATT	2	1
CATGCCCGTAATCCCAGCACT	2	2
CATGCCCTCAAAACAAAAAAA	2	2
CATGCCCTCACGACCACACCC	2	2
CATGCCCTGTTTTTTTTTTTT	2	2
CATGCCCTTCAGGGAGATGGG	2	1
CATGCCCTTGTGACTACCTAT	2	2
CATGCCGAATCTAAATTATAA	2	2
CATGCCGCTGCACTCCAGCCT	2	2
CATGCCGCTGTACTCCAGCCT	2	2
CATGCCGTAGTGCCTTTATGG	2	2
CATGCCGTCCAAGGGCCCGCT	2	2
CATGCCGTTGCACTCCAGCCT	2	2
CATGCCTAAACTCAAATAAAG	2	1
CATGCCTAGAACTGATCCAGC	2	2
CATGCCTAGGAAAAAAGATCA	2	2
CATGCCTATAATCCCAACACT	2	2
CATGCCTATGATCCCAGCACT	2	2
CATGCCTCAGGATACTCCTCA	2	1
CATGCCTCCAGCTACAAAACA	2	2
CATGCCTCCTCTGACTATAAC	2	2
CATGCCTCGGAAAATTGAGGA	2	2
CATGCCTCTATGTTACCCATC	2	2
CATGCCTCTTGTAATGTTCTG	2	2
CATGCCTGGCTAATTTTTAAT	2	1
CATGCCTGGCTAATTTTTGTA	2	2
CATGCCTGGGAAGGCGTGGAA	2	2
CATGCCTGGGAAGGCGTGGAT	2	2
CATGCCTGGGAAGTGTTGTGG	2	1
CATGCCTGTAAAGCCCAAACA	2	2
CATGCCTGTAATCCAGCTACT	2	2
CATGCCTGTAATCCCAGCACC	2	2
CATGCCTGTAATCCCAGCTCC	2	1
CATGCCTGTAATCCCAGCTGC	2	2
CATGCCTGTAATCCCAGGACT	2	2
CATGCCTGTAATTCCAGCACT	2	2
CATGCCTGTAGTCCCACCTAC	2	2
CATGCCTGTCCTGCACGGCTC	2	1
CATGCCTGTGGTCCCAGCTGC	2	2
CATGCCTGTTCTCCTTCCTTG	2	2
CATGCCTTACTTATCAAAAAG	2	2
CATGCCTTCCAAATTGTGGGT	2	1
CATGCCTTCGAGATCATACAC	2	2
CATGCCTTGTCCAGCACTGTT	2	2
CATGCCTTTGAAAAAAAAAAA	2	2
CATGCCTTTGTAAGTTATTTC	2	1
CATGCGCCAGTAATCCCAGCT	2	2
CATGCGCCGCGGTGGCTACCG	2	1
CATGCGGAGTCCATTATTTGA	2	2
CATGCGGATAACCAGTGGTCC	2	1
CATGCGGATAAGGCCCTGCTG	2	2
CATGCGGCACCTTAAAAAAAA	2	2
CATGCGGGGTTCTTGTGTTTT	2	2
CATGCGTGCTAAATGTGTTCG	2	2
CATGCGTTTAATGTGTATTTT	2	1
CATGCTAACTAGTTACGCGAC	2	1
CATGCTAAGACTACACCAGTC	2	2
CATGCTAAGACTTCACCAGTT	2	1
CATGCTACAGATATGGACATT	2	2
CATGCTACGAAGAGGGCAGCA	2	2
CATGCTACTGCACTCTAGCCT	2	2
CATGCTATAAATGTTCTGGTT	2	2
CATGCTATAATAAAAACAAAA	2	2
CATGCTATACTTTGTGGGATA	2	2
CATGCTATGTGTTACGTGTTT	2	2
CATGCTCAACAGCAACATCAA	2	2
CATGCTCACTTTTTTATATTA	2	2
CATGCTCATACACCTATCCCC	2	2
CATGCTCATATGTTAGGTACT	2	2
CATGCTCCAATAAAAATGATT	2	2
CATGCTCCTCACCTATATTTG	2	2
CATGCTCCTCACCTGTATATT	2	2
CATGCTCCTGAAGGCATAAAA	2	2
CATGCTCGAGAGTGGGTTACA	2	2
CATGCTCTAGAGAAAATAATT	2	2
CATGCTCTCTAGCACAGGAAT	2	2
CATGCTCTGTAATTTGATTTT	2	2
CATGCTCTGTGTGGAATTCAG	2	2
CATGCTGAAACTAAATTATAA	2	2
CATGCTGAACCTAAATTATAA	2	2
CATGCTGAATCAAAATTATAA	2	2
CATGCTGAATCTAAAATTATA	2	2
CATGCTGAATCTAAATAATAA	2	2
CATGCTGAATCTAAATTGTAG	2	2
CATGCTGAATCTAAATTGTGA	2	2
CATGCTGAATCTAAATTGTTA	2	2
CATGCTGAATCTAAGTTATAA	2	2
CATGCTGAATCTAAGTTGTAA	2	2
CATGCTGAATCTAGATTATAA	2	2
CATGCTGAATGGCGTCAACCC	2	2
CATGCTGAATTTACAAAAAAA	2	1
CATGCTGACTTGTGTTTCCTC	2	2
CATGCTGATCGATCCCACATC	2	2
CATGCTGATTCTAAATTATAA	2	2
CATGCTGCAACCTAATGGTCA	2	2
CATGCTGCTAGGAAATCGTCC	2	1
CATGCTGCTGTGATACTGAGT	2	2
CATGCTGCTTCATCTGGCTGT	2	2
CATGCTGGAAATAAAACAGCT	2	1
CATGCTGGATGTTTTCAAGTT	2	2
CATGCTGGTCCTCTGCCCTGG	2	2
CATGCTGTACATACTTTTTGG	2	2
CATGCTGTATATCAGAGTGCG	2	2
CATGCTGTGAAATGCTGAGAA	2	2
CATGCTGTGCAAAGAGGGGGA	2	2
CATGCTGTGTAAGCTGTGTCC	2	1
CATGCTGTGTAATCTGTGCCA	2	2
CATGCTGTGTCTGTTATGCGG	2	2
CATGCTGTTGATTTCAGGTCT	2	2
CATGCTGTTGCTGGGGAATAT	2	2
CATGCTGTTGTGAAAAATGTT	2	2
CATGCTTAATATATTTATATT	2	2
CATGCTTAATTCACAAATGCT	2	2
CATGCTTAGTGCAAATGATTA	2	1
CATGCTTATAATAAAGCCGGC	2	2
CATGCTTATGGTTGATCAGTT	2	1
CATGCTTCAATTCTGTTATTT	2	2
CATGCTTCCACTAAAAAAAAA	2	2
CATGCTTCCTGTACAGCCTGC	2	2
CATGCTTGACATACCTACCAG	2	1
CATGCTTGAGCAATAAAGTGG	2	1
CATGCTTGAGTCACACAAGCT	2	1
CATGCTTGCAAACCACTGGTA	2	2
CATGCTTGGGATGTCTCTAGC	2	2
CATGCTTGTAATCCCAGCTAC	2	2
CATGCTTGTGAAGTGATGTGT	2	1
CATGCTTTAAAAAAAAAAAAA	2	2
CATGCTTTAAGAAAGCAAAAC	2	1
CATGCTTTAGCAAAAATCAGT	2	1
CATGCTTTATGTGATAGTATT	2	1
CATGCTTTGATCAGGTGGTAC	2	2
CATGGAAAAATGGTTAATGGA	2	2
CATGGAAAAATGGTTGATGAA	2	2
CATGGAAAAATGGTTGATGGG	2	1
CATGGAAAAATTTAAAGCTAA	2	1
CATGGAAAAGCCTTCTTATAT	2	2
CATGGAAAAGCTCCTGTGCCA	2	2
CATGGAAAATACAGCCTCTGG	2	2
CATGGAAAATTAACCAGAAAG	2	2
CATGGAAACAGACGGCGGCAC	2	1
CATGGAAAGGATTTTGAAGCC	2	2
CATGGAAATAAAATTACTTAT	2	2
CATGGAAATAAATGCATCGAA	2	2
CATGGAAATACAGTTGTTGAC	2	2
CATGGAAATTAGTAATACTGC	2	2
CATGGAAATTCAAACCAGATT	2	2
CATGGAAATTTAAAGCAGGTT	2	2
CATGGAACACAAAAAAACAAA	2	2
CATGGAACACAAAAAGAAAAG	2	2
CATGGAACACAAAAAGAAAAT	2	2
CATGGAACACAAGAAAAAAAT	2	2
CATGGAACACACAAAAAGAAA	2	2
CATGGAACACACAAAAGAAAA	2	2
CATGGAACACACAAAGAAAAA	2	2
CATGGAACACACAAGAAAAAA	2	2
CATGGAACGCAAAAAAAAAAT	2	2
CATGGAAGAGACAATAGTGCC	2	2
CATGGAAGATTAATGAGGGAA	2	2
CATGGAAGCTTTGCAGGCTGG	2	1
CATGGAAGGCTTTATGTGAAA	2	2
CATGGAATAAATGTTGGAAAG	2	1
CATGGAATAATTGTATTTTGC	2	2
CATGGAATGATTTCTCTGCTA	2	2
CATGGAATTCCTCGAATAACA	2	2
CATGGAATTTGTGTATCAAAT	2	2
CATGGAATTTTTTTAAAGGTT	2	1
CATGGACAGCTCCAAGGAGTT	2	1
CATGGACCCCAAAAAAAAAAA	2	2
CATGGACCCCTTCAACCTAAA	2	2
CATGGACTCTGAAAAAAAAAA	2	2
CATGGACTGAATGTAGCTGTG	2	2
CATGGACTTCACTTTCGGCAA	2	2
CATGGACTTGTATATTTGTAC	2	2
CATGGAGAAATGGTTGATGGA	2	2
CATGGAGAATAAAAAAAAAAA	2	2
CATGGAGCACAAAAAAAAAAG	2	1
CATGGAGCACACACTGAATCA	2	2
CATGGAGCACACCCAGAATCA	2	2
CATGGAGCACACCCTGAAACA	2	1
CATGGAGCACACCCTGAAGCA	2	2
CATGGAGCACACCCTTGAATC	2	2
CATGGAGCACATCCTGAATCA	2	2
CATGGAGCACCCCCTGAATCA	2	2
CATGGAGCACTCCCTGAATCA	2	2
CATGGAGCCAACAATGAAAAC	2	2
CATGGAGCCACAGAGCTGGCT	2	2
CATGGAGCCCAATCCAGATGT	2	2
CATGGAGCTCAAGATGTCTTG	2	2
CATGGAGCTCACCCTGAATCA	2	1
CATGGAGCTCACCCTGAATCC	2	2
CATGGAGGAAGACTGTGTAAC	2	2
CATGGAGGAAGTTCTGCTCAC	2	2
CATGGAGGACAAAAAAAAAAA	2	2
CATGGAGGAGAGGCACCAGCC	2	2
CATGGAGGCACAGGTCTGTAG	2	1
CATGGAGGGAAATGGGACAGG	2	2
CATGGAGGGAGTCTCATTAAA	2	2
CATGGAGGGGGTTTCATTAAA	2	2
CATGGAGTACAAAAAAAAAAA	2	2
CATGGAGTACACCCTGAATCA	2	2
CATGGAGTCAAAAGGCTATAT	2	2
CATGGAGTCCAAATAAAGTGG	2	2
CATGGAGTGTGCTGGAGGGTA	2	2
CATGGATAGTTGTGGCCACCT	2	2
CATGGATATAAGCTGATGCAG	2	1
CATGGATCACACCCTGAATCA	2	2
CATGGATCTAGGAAATTTATT	2	2
CATGGATGAGTGGACTTCATA	2	2
CATGGATGTCTTGTTTCTATG	2	2
CATGGATTACTTGCCCACCTG	2	2
CATGGATTCAACCAAGGAGGA	2	2
CATGGATTGAAGGAACTGACC	2	2
CATGGATTGATGTCTCAGGTT	2	2
CATGGATTGCTGGAGGTCTTT	2	2
CATGGATTTCTCTTAACCATC	2	2
CATGGATTTTTTTCTTTTGCA	2	2
CATGGCAAAAAAATCAAGTCT	2	1
CATGGCAAAACCAGATGGTGG	2	2
CATGGCAAAACCAGCTGGTGG	2	2
CATGGCAAAACCCCATCTCTC	2	2
CATGGCAAAGAAAGCAATTAC	2	2
CATGGCAACTTAAACTGCAGA	2	2
CATGGCAAGGGTTCAATCCCT	2	2
CATGGCAATGCAAAAAAAAAA	2	2
CATGGCACAAGAGAAACCAGC	2	2
CATGGCACCGCCCACAACCGT	2	1
CATGGCAGAAAACAAACAGCA	2	2
CATGGCAGAACCATTTTTGGG	2	2
CATGGCAGAATAGAGGTATTT	2	2
CATGGCAGACAAAAAAAAAAA	2	2
CATGGCAGACTCACCACCTAT	2	2
CATGGCAGAGATGTGAGGGCA	2	2
CATGGCAGATAAAAAAAAAAA	2	2
CATGGCAGATGCCAAAGCTGG	2	2
CATGGCAGCTAATTTTGTAAC	2	2
CATGGCAGGCGGCTCTGGCTT	2	2
CATGGCAGGGTGATTCTGGTG	2	2
CATGGCAGGTGGTTTGCTGGT	2	2
CATGGCAGTGCACTCCCGCTT	2	2
CATGGCAGTTGGATCAGCTCC	2	2
CATGGCATACCTGCAGTACCC	2	2
CATGGCATAGGCTGCAACCCA	2	1
CATGGCATCCTTCTATTTGAG	2	2
CATGGCATTTAAATAAAAGTT	2	2
CATGGCATTTAAGTAAAAGAT	2	2
CATGGCATTTGAATAAAAGAT	2	2
CATGGCCAATGCCTCAAATTC	2	2
CATGGCCACTACCCCACTGTT	2	1
CATGGCCAGCGAGAACAGCGA	2	2
CATGGCCAGGAGCTAAGTGCC	2	2
CATGGCCCCCAATAAAGGCAG	2	2
CATGGCCCGTGCCACCTTGGC	2	2
CATGGCCCTCAGGTTGCATTC	2	2
CATGGCCGCCCTGCAGTCTGA	2	2
CATGGCCTATGGTCCTGCCCA	2	2
CATGGCCTGACCAGCTTTGTT	2	2
CATGGCCTGTAAAAGAACAAA	2	2
[truncated: 10,697 more rows]
