# Supplementary material for: Discarding duplicate ditags in LongSAGE analysis may introduce significant error
Source: BMC Bioinformatics. 2007 Mar 14;8:92. doi: 10.1186/1471-2105-8-92 (PMC1839111; doi:10.1186/1471-2105-8-92)
Supplement: Additional File 2 — Observed and predicted LongSAGE ditags of pancreatic acinar cells. Additional file 2 contains the data that constitutes figure 3 and is the background for table 1 and 2. [file 1471-2105-8-92-S2.txt]

tag	class	count AB	A	B	P_long	Predicted
CATGCAATAAATGTTCTGGTT	TTT	1	111	10	0.71875	0.0181109487333799
CATGGCGTGACCAGCTTTGCT	CTC	1	21	10	0.285714285714286	0.00680242289206219
CATGGCGTGACCAGCTTTGTT	TTT	7	2574	10	0.613935969868173	1.96672725810288
CATGTGCGAGACCACCCCTAT	ATT	1	878	10	0.623655913978495	0.278922722932749
CATGAACCTGGAAGGCAGAGC	NULL	1	1	22	0	0.00775246669394807
CATGACGCTGGACGCTCCAAG	AGC	8	379	22	0.75	2.03423224187569
CATGAGCAGCGCCAGCCCAGC	GCT	1	10	22	0.5	0.0387623334697404
CATGATTCTCCAGTATATTTG	TGT	2	31	22	0.833333333333333	0.157651229641995
CATGGCGGTGACAGAGCCAGG	GGC	1	6	22	1	0.00557918105171158
CATGGGAACCACAAGGGCTGC	NULL	1	1	22	0	0.00775246669394807
CATGTCAGGGTGATTCTGGTG	TGG	2	3407	22	0.939597315436242	12.40862940832
CATGTCTAGAACTGATCCAGC	GCA	2	77	22	0.36	0.382041558677761
CATGTGAGGTTCAGATTTTGC	NULL	1	1	22	0	0.00775246669394807
CATGTTTAGGTAAACGAAAGC	GCT	1	5	22	0.5	0.0193811667348702
CATGATTATTTTTCTAAGCTG	TGA	3	42	9	0.571428571428571	0.051784711998074
CATGCCCATCGTCCTAGAATT	TTA	1	71	9	0.387096774193548	0.137228602277342
CATGTCAGGGTGATTCTGGTG	TGG	2	3407	9	0.939597315436242	0.0782829905073058
CATGCCCGCTGTGTACGCCCG	CGT	2	9	3	1	0.00951439094257264
CATGCCCTCTGTGATGAGTGG	GGC	1	1	3	1	0.00105715454917474
CATGCAACTAATTCAATAAAT	ATC	1	3	10	1	0.0146933804006509
CATGGAGCACACCCTGAATCT	CTC	1	25	10	0.8	0.0979558693376726
CATGGTGAAACCCCATCTCTT	TTT	1	2	10	1	0.00979558693376726
CATGTGCCATAAGGAGTTCCT	CTC	2	4	10	1	0.0391823477350691
CATGTTCTGTGTGGGCTTCCT	CTC	3	417	10	0.697841726618705	2.85051579772627
CATGAAGGCGTGAACAGGGAT	ATG	2	2	2	1	0.00221913754334773
CATGGCGTGACCAGCTTTGTT	TTT	5	2574	8	0.613935969868173	1.48374941543506
CATGGTGTGACCAGCTTTGTT	TTT	1	13	8	0.666666666666667	0.00264879092000388
CATGTGGCCAGCTCCATCCTT	NULL	1	1	8	0	0.000305629721538909
CATGTTAACCCCTCCACTCTT	TTT	1	354	8	0.636363636363636	0.0688500409066743
CATGAACTATTGAATTAACTT	NULL	1	1	15	0	0.000802278019039637
CATGCCTGTAATCCCAGCACT	CTT	1	37	15	0.833333333333333	0.0106015309658809
CATGCGTGACCAGCTTTGTTT	NULL	1	6	15	0	0.00481366811423782
CATGCTTGTATTCCCAGCATT	TTT	1	1	15	1	0.000343833436731273
CATGGCGTGACCAGCTTTGTT	TTT	6	2574	15	0.613935969868173	3.7473376711593
CATGGCTGGATGCGGATATTT	TTC	1	3	15	0.5	0.00120341702855946
CATGTTAACCCCTCCACTCTT	TTT	2	354	15	0.636363636363636	0.215771110341452
CATGTTATGTTGAAAATTTTT	TTT	1	9	15	0.285714285714286	0.00515750155096909
CATGTTTGAAATGAGGTCTGT	GTT	1	4	15	1	0.00160455603807927
CATGAATTGAAGAAACTGACA	CAC	2	34	2	0.764705882352941	0.00706665940793636
CATGAGCCTTGGTATCAAGAG	AGG	1	646	14	0.53804347826087	0.308507487014345
CATGCCAGGGTGATTCTGGTG	TGG	1	21	14	1	0.0203883261795073
CATGCCTGGGAAGGCGTGGAG	AGG	1	233	14	0.757142857142857	0.15658478819906
CATGGGGCTACGTCCCTTGTG	TGG	1	73	14	0.941176470588235	0.0686103867424368
CATGTACTGCTCGGAGGTTGG	NULL	1	13	14	0	0.00384625360383147
CATGTCAGGGTGATTCTGGTG	TGG	9	3407	14	0.939597315436242	7.11363530309774
CATGTCAGGGTGATTCTGGTG	TGG	2	3407	2	0.939597315436242	0.541215736840633
CATGAACCTGGGAGGCGTACC	NULL	1	1	42	0	0.00142015517679931
CATGAATTGAAGAAACTGACC	CCT	5	2458	42	0.704545454545455	6.06912997681392
CATGAATTGCAATAAATGGAC	ACC	1	11	42	1	0.0125569101787177
CATGACGCTGGACGCTCCAAA	AAC	1	8	42	1	0.027396894935384
CATGATGGCTGGTATCGATGA	GAC	1	4	42	0.666666666666667	0.00913229831179468
CATGCAACATTCCAGTGATCA	CAC	1	1	42	1	0.00342461186692301
CATGCTCTGGCTCGGCAATCA	CAC	1	121	42	0.949152542372881	0.393307966275768
CATGCTGAATCTAAATTATAC	ACA	1	15	42	0.5	0.0165499025368036
CATGGAACACAAAAAAAAACC	NULL	1	3	42	0	0.00426046553039794
CATGGAACACAAAAGAAAACC	NULL	1	1	42	0	0.00142015517679931
CATGGAGAAACACCATCTCTA	TAC	1	1	42	1	0.00342461186692301
CATGGAGCACACCCTGAATCA	CAT	11	1141	42	0.968926553672316	7.57212640720106
CATGGCGAAACCCCGTCTCTA	TAC	1	2	42	1	0.00684922373384601
CATGGCGAAATCTTGTCTGTA	TAC	1	15	42	1	0.0513691780038451
CATGGTGAAACCCTGTCTCTA	TAC	1	25	42	0.928571428571429	0.0794999183392841
CATGTACATTTTCATATTAGA	GAC	1	6	42	1	0.020547671201538
CATGTCATACCGCTGCACTCC	NULL	1	2	42	0	0.00284031035359862
CATGTCCTCAAAAAAAAAAAC	NULL	1	8	42	0	0.00852093106079587
CATGTCCTCAAAACAAAAAAC	NULL	1	7	42	0	0.0119861415342305
CATGTTCAATAAAAAGCTGAA	AAC	1	52	42	0.466666666666667	0.0831039146373316
CATGTTGTTGGTAATCTTTCC	CCA	2	132	42	0.827586206896552	0.0646415459784515
CATGAGCCTTGGTATCAAGAA	NULL	1	11	9	0	0.003782167804044
CATGCACAACAAAAAAAAAAA	NULL	1	2	9	0	0.00268384623554324
CATGCCAGAACAGACTGGTGA	GAA	1	19	9	0.923076923076923	0.012060619011497
CATGCTGAATCTAAATTATAA	AAA	2	529	9	0.264150943396226	0.133842030815149
CATGCTGAATCTAAATTGTAA	AAG	1	148	9	0.5	0.0254436743181142
CATGGAACACAAAAAAAAAAA	AAA	2	1055	9	0.384615384615385	0.871217777999423
CATGTCCTCAAAAAAAAAAAA	AAA	1	416	9	0.408602150537634	0.0845904197033497
CATGCATATTTAGAATAATTG	TGG	1	3	3	1	0.000760797416142489
CATGTCAGGGTGATTCTGGTG	TGG	2	3407	3	0.939597315436242	0.811823605260949
CATGACACAGCAAGACGAGAA	AAG	1	22	7	0.857142857142857	0.0196815390606505
CATGCAAGCATCCCCGTTCCA	CAG	2	17	7	0.857142857142857	0.0152084620014117
CATGGAACACAAAAAAAAAAA	AAA	1	1055	7	0.384615384615385	0.108513244882925
CATGGCAACTGCTATGACCAG	NULL	1	1	7	0	0.00208743596097808
CATGAACATTTTGTTCCTTCC	CCA	2	2	2	1	0.00221913754334773
CATGCAGTGTTGGGGATGCCT	CTT	2	4	2	1	0.00391823477350691
CATGAAGGTATGACCAGATGA	GAA	1	1	37	1	0.00141353746211746
CATGAATCCTTGTCAAAAAAA	AAA	1	1	37	1	0.00141353746211746
CATGAATTGAAGAAACTGAAA	AAA	1	69	37	0.571428571428571	0.0418003220940448
CATGAGCCCTACAAACAACTA	TAT	1	117	37	0.56	0.0926149745179357
CATGCTGAATCTAAATTATAA	AAA	3	529	37	0.264150943396226	0.747761317460134
CATGCTGAATCTAAATTGTAA	AAG	2	148	37	0.5	0.104601772196692
CATGGAACACAAAAAAAAAAA	AAA	7	1055	37	0.384615384615385	2.98256404506783
CATGGGTACCAAAAAAAAAAA	AAA	1	2	37	1	0.00282707492423491
CATGGGTTGTAAAAAAAAAAA	NULL	1	3	37	0	0.00424061238635237
CATGTAGTCTCACTTAAGAAA	NULL	1	1	37	0	0.00141353746211746
CATGTCAAATAAAAAAAAAAA	NULL	1	1	37	0	0.00141353746211746
CATGTCCTCAAAACAAAAAAA	AAA	2	749	37	0.41875	1.05873955912597
CATGTCCTCAAAACAATAAAA	AAA	2	463	37	0.508064516129032	0.327233922480191
CATGTCCTGAGATCTCAGAGA	GAA	2	33	37	0.833333333333333	0.03887228020823
CATGTTTCCACTAAAAAAAAA	AAC	2	201	37	0.346938775510204	0.327608942623202
CATGTTTCCACTATAAAAAAA	AAA	1	39	37	0.272727272727273	0.0275639805112904
CATGTTTCTCCAGGATGCCAA	AAA	1	30	37	0.6875	0.0212030619317618
CATGGAAAATAAAAGTTGTAT	NULL	2	4	2	0	0.00169539004622895
CATGAGCAGTCAGAACAGGAG	AGG	1	71	6	0.161290322580645	0.0629518483153731
CATGATGGGCTTGATTCTTTG	TGG	2	2	6	1	0.00101439655485665
CATGTCGGACGTACATCGTTA	TAG	2	69	6	0.875	0.108024810980616
CATGACATCATCGATGACATC	TCA	1	9	10	0.625	0.00826502647536613
CATGATGTTCAGGCTGTGATC	TCT	1	1	10	1	0.00149102568641291
CATGCTCAACATCTCCCCCTT	TTT	1	7	10	0.25	0.00676263643321795
CATGTTCTGTGTGGGCTTCCT	CTC	5	417	10	0.697841726618705	0.821473824539711
CATGACGCTGGACGCTCCAAG	AGC	2	379	22	0.75	0.565098735150494
CATGAGCCCTGGTATCAAGAG	AGG	1	4	22	0.5	0.0119282054913033
CATGCAATAAACTGAAAAGAG	AGG	1	40	22	0.583333333333333	0.0994017124275276
CATGCCTGGGAAGGCGTGGAG	AGG	1	233	22	0.757142857142857	0.337483013936089
CATGGAAAGATGCTCATTATA	TAC	1	7	22	1	0.0208743596097808
CATGGAGAAGAGGCACCAGCC	CCA	1	56	22	0.666666666666667	0.0414239008091577
CATGGGAGGCTGAGGCAGGAG	AGA	1	3	22	0.333333333333333	0.0119282054913033
CATGTACCCTAGAATTTAAAG	NULL	2	2	22	0	0.0119282054913033
CATGTCAGGGTGATTCTGGTA	TAG	1	61	22	1	0.459282216560718
CATGTCTTTCTTTACTTCTCA	CAG	1	10	22	0.75	0.023752346260786
CATGTGGCTTCAAGCCACCAG	AGA	1	28	22	0.5	0.0834974384391232
CATGTGTGCCACTAAATAAAG	AGA	1	2	22	0.5	0.00596410274565165
CATGTTATATTTTCTTTTAAG	NULL	1	2	22	0	0.0119282054913033
CATGTTCATTATAATCTCAAA	AAG	1	8	22	1	0.0238564109826066
CATGTTGAGTTGGTGCTCAAG	NULL	1	1	22	0	0.00596410274565165
CATGAGCACCTCCAGCTGTAC	ACT	1	23	18	0.777777777777778	0.00625127563009755
CATGCAATAAACTGAAAAGAA	AAC	1	3	18	1	0.0073384540005493
CATGCTGAATCTAAATTATAC	ACA	1	15	18	0.5	0.481316247683086
CATGGAACACAAAAAAAAAAC	NULL	1	28	18	0	0.0342461186692301
CATGGAGCACACCCTGAATCA	CAT	6	1141	18	0.968926553672316	5.40866171942933
CATGGCCGCCCTGCAGTCTGA	GAC	1	2	18	1	0.00489230266703287
CATGGCTGTGCCTGGAAGAAC	ACA	1	86	18	0.222222222222222	0.081810172376494
CATGTGAAGAGGCATCGTGGA	GAC	1	1	18	1	0.00244615133351643
CATGTTCATACACCTATCCCA	CAC	1	8	18	1	0.0195692106681315
CATGTCCTCAAAACAAAAAAA	AAA	2	749	2	0.41875	0.0479294259874596
CATGAATTGAAGAAACTGAAA	AAA	1	69	16	0.571428571428571	0.0241010866127826
CATGAGCCTTGGTATCAAGAG	AGG	1	646	16	0.53804347826087	1.42386470332058
CATGCTGAATCCAAATTATAA	AAA	1	8	16	0.333333333333333	0.00163002518154085
CATGCTGAATCTAAATTATAA	AAA	1	529	16	0.264150943396226	0.0854148572723457
CATGGAACACAAAAAAAAAAA	AAA	3	1055	16	0.384615384615385	0.968019753332692
CATGTCCTCAAAAAAAAAAAA	AAA	1	416	16	0.408602150537634	0.405507682594673
CATGTCCTCAAAACAAAAAAA	AAA	1	749	16	0.41875	0.748241420212593
CATGTCCTCAAAACAATAAAA	AAA	3	463	16	0.508064516129032	0.561183590283591
CATGTCCTCAAAACCAAAAAA	AAA	1	6	16	0.666666666666667	0.00954256439304265
CATGAATTGAAGAAACTGACC	CCT	2	2458	3	0.704545454545455	0.439176072085041
CATGAGGCTACGGAAACAGGC	GCC	1	79	3	0.590909090909091	0.0118384688845202
CATGATTGTTTATGGAAAGTA	TAT	1	12	25	0.6	0.0381462760401514
CATGCAGGAGGAGACGCCACT	CTG	1	60	25	0.785714285714286	0.090051614382
CATGCTGGAGGCACACAGCTT	TTT	1	4	25	0.5	0.00382037151923637
CATGGCCACTACCCCACTGTT	TTT	1	2	25	1	0.00382037151923637
CATGGTGAAGGCAGTAGTTCT	CTG	1	66	25	0.48	0.238002501524044
CATGGTGGTACTTGCCTGGAT	ATT	1	1	25	1	0.00191018575961818
CATGGTGTGTGCTGGAGGGTT	TTC	1	20	25	0.666666666666667	0.00636728586539394
CATGTGCGAGACCACCCCTAT	ATT	1	878	25	0.623655913978495	1.04596021099781
CATGTTCTGTGTGGGCTTCCT	CTC	15	417	25	0.697841726618705	1.11172811209778
CATGTGCACGTTTTCTGTTTA	TAA	2	36	2	0.692307692307692	0.00380861652994641
CATGGCGAAACCCCATCTCTA	TAC	1	3	5	1	0.00101922972229851
CATGGTAATCCTGCTCAGTAC	NULL	1	1	5	0	0.000679486481532342
CATGGTGTGTGCTGGAGGGTA	TAT	2	387	5	0.859154929577465	0.625852879609148
CATGTAGGTTGTCTAAAAATA	TAA	1	53	5	0.789473684210526	0.0142155724425845
CATGCCTGGGAAGGCGTGGAG	AGG	1	233	10	0.757142857142857	0.14912836971339
CATGGTTTAATGCCTTTAGGG	GGG	1	1	10	1	0.000845330462380543
CATGTCAGGGTGATTCTGGTG	TGG	4	3407	10	0.939597315436242	5.98300816112169
CATGCCAGGGTGATTCTGGTG	TGG	2	21	17	1	0.0301782975069854
CATGCCTGGGAAGGCGTGGAG	AGG	1	233	17	0.757142857142857	0.0406585838180847
CATGGCAGGGTGATTCTGGTG	TGG	1	2	17	1	0.00287412357209385
CATGGGAGCGTGGGGACGGGG	NULL	1	2	17	0	0.00143706178604692
CATGTCAGGGTGATTCTGGTG	TGG	6	3407	17	0.939597315436242	4.74820163410362
CATGTGGCTTCAAACCACCAG	AGG	1	1	17	1	0.00143706178604692
CATGAAAAAATACAGATTCTT	NULL	1	1	69	0	0.00225947686994836
CATGAAAAGAAACTTGTGCTT	NULL	1	4	69	0	0.00903790747979346
CATGAAGGTAACAGGCATCTT	TTT	1	37	69	0.5	0.0418003220940448
CATGAATATTGAGAAGAAACT	NULL	1	16	69	0	0.0940624204457061
CATGAATTGCAATAAATGGAT	ATC	1	213	69	0.046875	0.859463882898213
CATGATTGCTCTCTGTCTCTT	NULL	1	1	69	0	0.00225947686994836
CATGCGCGAGACCACCCCTAT	ATT	1	6	69	1	0.0180758149595869
CATGCTCATATGTTAGGTACT	CTT	1	2	69	1	0.00225947686994836
CATGCTTAATCTTGTCTCTCT	CTT	1	8	69	0.75	0.0180758149595869
CATGGAAATATTTGCGAAGTT	NULL	1	1	69	0	0.00225947686994836
CATGGCATTTAAATAAAAGAT	ATT	1	78	69	0.321428571428571	0.249455783195322
CATGGCGTGACCAGCTCTGTT	TTT	1	15	69	0.666666666666667	0.0301263582659782
CATGGCGTGACCAGCTTTGTT	TTT	26	2574	69	0.613935969868173	18.3311996729213
CATGGTGAAGGCAGTAGTTTT	NULL	1	4	69	0	0.00602527165319564
CATGGTGTGCGCTGGGGGCGA	GAT	1	160	69	0.859154929577465	1.14863528443906
CATGTAAGGAGCTGAGTTCTT	TTA	1	43	69	0.0625	0.0637596129238554
CATGTAATAAAGGTGTTTATT	TTG	1	77	69	0.209302325581395	0.109917419359387
CATGTCGACGGCCGATGCTGT	GTT	1	1	69	1	0.00301263582659782
CATGTCTGCGGCCAAGTTCTT	NULL	1	1	69	0	0.00225947686994836
CATGTGCGAGACCACCCCTAT	ATT	4	878	69	0.623655913978495	5.86226423240995
CATGTGCGAGACCACCCCTTT	TTT	1	20	69	0.166666666666667	0.0376579478324728
CATGTGTCAATAAAAAATGTT	NULL	1	1	69	0	0.00225947686994836
CATGTTAACCCCTCCACCCTT	TTT	1	8	69	0.4	0.00964043464511302
CATGTTAACCCCTCCACTCTC	TCT	1	7	69	0.5	0.0411523089449964
CATGTTAACCCCTCCACTCTT	TTT	3	354	69	0.636363636363636	1.57547159931854
CATGTTACTTATACTAACATT	NULL	1	3	69	0	0.00451895373989673
CATGTTCATAGCCGCCTTTCT	CTT	1	1	69	1	0.00301263582659782
CATGAACTAATGAGTGAATGG	GGT	2	2	34	1	0.00706665940793636
CATGAGGGCTTCCAATGTGCT	CTG	1	74	34	0.21875	0.260042087471883
CATGATAGGCAGTTTTTCTTG	TGT	1	2	34	0.5	0.00443827508669547
CATGATGTCATTGTTCAGAGT	GTC	1	61	34	0.285714285714286	0.323719710062999
CATGATTCCTTTAATAAATTG	TGT	1	3	34	1	0.0105999891119045
CATGCACCCCACAAGCTTCTG	TGT	1	1	34	1	0.00353332970396818
CATGCAGGGGCTTATCTGTCT	NULL	1	2	34	0	0.0144243940317603
CATGGCATCGGCAGCCTCACG	CGT	1	88	34	0.967741935483871	0.300902916725032
CATGGGGCTGGGGTCCTCCTG	TGT	2	75	34	0.91304347826087	0.270901545511052
CATGGGGGACTGGTGATATGT	GTT	1	4	34	1	0.0021743567409035
CATGGGTTTACTGAGGCTCTG	TGT	1	164	34	0.941176470588235	0.545379831953677
CATGGTGACCTCCTTGGGGGT	GTC	2	4	34	1	0.0110509069142944
CATGGTGCTGGTGCTGTTGTG	TGT	1	9	34	1	0.0317999673357136
CATGGTGGCAGGTGCCTGTAG	AGT	1	3	34	1	0.0105999891119045
CATGGTGTTAACCAGCTAAAG	AGT	1	10	34	1	0.0353332970396818
CATGGTTGTGGTTAATCTGGT	GTT	1	81	34	0.3	0.154094939410848
CATGTCAGGGTGATTCTGGTG	TGG	6	3407	34	0.939597315436242	13.1376460413787
CATGTCGGATATTAAGCCTAG	AGT	1	119	34	0.882352941176471	0.370999618916659
CATGTGCCCTAAAACTTAAAG	AGT	1	2	34	1	0.00706665940793636
CATGTGGCTGGGAAACTGTTG	TGT	1	8	34	1	0.0282666376317454
CATGTGTTAATGTTACGATGT	GTT	1	26	34	0.666666666666667	0.0537761461352228
CATGTTGGTGAAGGAAGAAGT	GTC	1	23	34	0.714285714285714	0.0563248312902088
CATGAAAAAAAGGGGGGTCTG	TGG	1	1	2458	1	0.146392024028347
CATGAAAAAGCAGATGACTTG	TGG	1	2	2458	1	0.0613902036247906
CATGAAAATTGGGGGAGGGGG	NULL	1	1	2458	0	0.0613902036247906
CATGAAAGATGGAATGCACGG	NULL	1	2	2458	0	0.122780407249581
CATGAAAGCAGTTTGGCATTG	TGG	1	1	2458	1	0.146392024028347
CATGAAAGCTACTAGGTCAGG	GGG	2	3	2458	1	0.531261377522227
CATGAAAGTAGAAAGGTGAGG	NULL	1	1	2458	0	0.0613902036247906
CATGAAATCTGGCACTTTAGG	NULL	1	1	2458	0	0.0613902036247906
CATGAACGCGGCCAATGTGGG	NULL	1	1	2458	0	0.0613902036247906
CATGAACTCGAACACTTGCAG	AGG	1	1	2458	1	0.146392024028347
CATGAACTCGGGAGGCAGAGG	GGG	2	3	2458	1	0.531261377522227
CATGAAGACAGTGGCTGGCGG	GGT	5	42	2458	0.6	6.06912997681392
CATGAAGATGATAACCAGAAG	AGG	1	1	2458	1	0.146392024028347
CATGAAGGCAGTGGGTGGCGG	NULL	1	1	2458	0	0.0613902036247906
CATGAAGTTGCTATTAAATGG	GGT	3	9	2458	0.25	1.54065799481446
CATGAATCACCTTTTGGTCTG	TGG	2	3	2458	1	0.439176072085041
CATGAATCTTCTGATTTGGGG	GGC	1	2	2458	0.5	0.0613902036247906
CATGAATTCATAGGGAATAGG	GGT	1	6	2458	0.5	0.311673341479706
CATGAATTCTGTGATTCTGTG	TGG	1	4	2458	1	0.585568096113388
CATGAATTTCTATTTCACAAG	AGG	1	1	2458	1	0.146392024028347
CATGACAACTGCTATGACCAG	AGG	18	74	2458	0.5	28.2372631973316
CATGACAGGGTGATTCTGGTG	TGG	3	8	2458	1	2.7827343981389
CATGACCCTTCAGTCTGGAGG	NULL	1	1	2458	0	0.0613902036247906
CATGACCGTATTCCCTTTTGG	NULL	1	1	2458	0	0.0613902036247906
CATGACCTTGTAATATACTGG	GGT	1	12	2458	0.833333333333333	0.4533430421523
CATGACGCTGGACGCTCCAAG	AGC	1	379	2458	0.75	37.714580632091
CATGACGCTGGACGCTCCAGG	GGC	1	4	2458	0.5	0.122780407249581
CATGACTGTCTCCAGCAATAG	AGG	1	2	2458	0.5	0.146392024028347
CATGAGAATAGCTTGAACCCG	CGG	1	1	2458	1	0.146392024028347
CATGAGAATCGCTTGAACCCG	CGA	1	4	2458	1	0.122780407249581
CATGAGAATTGCCTGAACCCG	CGG	1	1	2458	1	0.146392024028347
CATGAGACTTTTAGATATAAG	AGG	1	1	2458	1	0.146392024028347
CATGAGCAGTCAGAACAGGAG	AGG	2	71	2458	0.161290322580645	17.4040271681745
CATGAGCCCTGATATCAAGAG	AGG	1	1	2458	1	0.146392024028347
CATGAGCCTAGGTATCAAGAG	AGG	2	3	2458	1	0.531261377522227
CATGAGCCTCGGTATCAAGAG	AGG	1	4	2458	1	0.585568096113388
CATGAGCCTGGTATCAAGAGG	NULL	1	1	2458	0	0.0613902036247906
CATGAGCCTTGGAATCAAGAG	AGG	2	3	2458	1	0.764023127428029
CATGAGCCTTGGCATCAAGAG	AGG	2	4	2458	1	0.585568096113388
CATGAGCCTTGGTATCAAAAG	AGG	2	2	2458	1	0.509348751618686
CATGAGCCTTGGTATCAAGAG	AGG	175	646	2458	0.53804347826087	248.969977958232
CATGAGCCTTGGTATCAAGGG	GGG	5	16	2458	0.428571428571429	2.88196648225391
CATGAGCCTTGGTATCAAGTG	TGG	1	4	2458	1	0.585568096113388
CATGAGCCTTGGTATCAGGAG	AGG	2	6	2458	1	1.75670428834016
CATGAGCCTTGGTATCGAGAG	AGG	1	2	2458	1	0.216564703561992
CATGAGCCTTGGTGTCAAGAG	AGG	1	4	2458	1	0.433129407123984
CATGAGCCTTGTATCAAGAGG	NULL	1	1	2458	0	0.0613902036247906
CATGAGGCCTTGGTATCAAGA	GAG	1	1	2458	1	0.516423523878596
CATGAGGGATTAACTGCTACG	CGG	1	1	2458	1	0.146392024028347
CATGAGGGCTTCCAATGTGCT	CTG	1	74	2458	0.21875	15.5523100904669
CATGAGGTAATGTAACTAAGG	NULL	1	1	2458	0	0.0613902036247906
CATGAGGTGGCAAGAAATGGG	GGC	9	23	2458	0.25	4.99621811038681
CATGAGGTGGCAAGAGATGGG	NULL	1	2	2458	0	0.122780407249581
CATGAGTATGAATAGGTGTGG	GGG	5	8	2458	0.75	2.21004733049246
CATGAGTGGAGGGAAGTGGGG	GGA	1	4	2458	0.666666666666667	0.179448287518619
CATGAGTGTTACTACTTTTGG	NULL	3	4	2458	0	0.538344862555856
CATGAGTTAGATTCTCTGGGG	NULL	1	1	2458	0	0.0613902036247906
CATGAGTTCCAGACCACCTGG	GGG	2	3	2458	1	0.531261377522227
CATGAGTTCGAGACCATCCTG	TGG	1	1	2458	1	0.146392024028347
CATGAGTTGAAGAAGGCAAAG	AGG	5	7	2458	1	2.26435404908362
CATGATAGTAGCTTCAAACTG	TGA	2	3	2458	1	0.696434632654232
CATGATCAAATTGGTACTGTG	TGG	2	2	2458	1	0.292784048056694
CATGATCATTGTGGTTATGTG	TGG	1	1	2458	1	0.146392024028347
CATGATCCAGAAGTATTTATG	TGG	1	1	2458	1	0.146392024028347
CATGATCCTGACCCTGTGTAG	AGG	2	2	2458	1	0.292784048056694
CATGATCCTGTCACTGCACTG	TGG	2	2	2458	1	0.695683599534725
CATGATCCTTTTATAAATAGG	NULL	1	2	2458	0	0.122780407249581
CATGATGTTATTCCAGCCTGG	NULL	1	1	2458	0	0.0613902036247906
CATGATTATTTTTCTAAGCTG	TGA	9	42	2458	0.571428571428571	22.562666651032
CATGATTGTAAGCTTCCTGAG	AGG	1	1	2458	1	0.146392024028347
CATGCAATAAACTGAAAAGAG	AGG	2	40	2458	0.583333333333333	3.41581389399476
CATGCAATAAATGAAATGTTG	TGG	1	1	2458	1	0.146392024028347
CATGCAATGCTGCCAGCATTG	TGG	5	8	2458	1	3.02829521263806
CATGCACAAACGGTAGCTTTG	TGG	1	2	2458	1	0.292784048056694
CATGCACAAACGGTAGTTTTG	TGT	2	188	2458	1	27.5217005173292
CATGCACACAATTTACTGTTG	TGG	2	2	2458	1	0.695683599534725
CATGCACACGGTAGCCCAGGG	NULL	1	1	2458	0	0.0613902036247906
CATGCACAGCTCATACCCTGG	NULL	1	1	2458	0	0.0613902036247906
CATGCACGCGATAGCATTGCG	CGG	2	12	2458	1	32.8273696993813
CATGCACTCACCCTGTTTGTG	TGG	1	1	2458	1	0.146392024028347
CATGCAGATGGTAGCCCAGGG	GGT	1	3	2458	1	0.439176072085041
CATGCAGGAGGAGACGCCACG	CGG	1	3	2458	1	0.439176072085041
CATGCAGGAGGAGACGCCACT	CTG	1	60	2458	0.785714285714286	45.2929935342885
CATGCAGGATGCACCTGGAGG	GGG	5	6	2458	1	1.24669336591883
CATGCAGTAAGCCTGCACTTA	TAG	1	1	2458	1	0.516423523878596
CATGCAGTGGGTGTTACTTGG	NULL	1	2	2458	0	0.122780407249581
CATGCAGTTATATGGAGATGG	GGG	1	1	2458	1	0.146392024028347
CATGCATATTTAGAATAATTG	TGG	1	3	2458	1	0.604349327217046
CATGCATTCCAGAGGCCCCTG	TGG	1	1	2458	1	0.146392024028347
CATGCATTTTAACCACATAAG	AGG	1	3	2458	1	0.439176072085041
CATGCCACCTCTGCCTCCACG	CGG	1	1	2458	1	0.146392024028347
CATGCCACGCACTGTGTTGGG	NULL	2	2	2458	0	0.122780407249581
CATGCCACTGCACAATGCCTG	TGG	1	1	2458	1	0.146392024028347
CATGCCACTGCACTCCAGCCG	CGG	1	2	2458	1	0.292784048056694
CATGCCACTGCACTCCAGCTG	TGG	3	3	2458	1	0.531261377522227
CATGCCACTTTGAAGTTATGG	GGA	1	4	2458	0.5	0.122780407249581
CATGCCAGGAGGAATGCCTGG	GGG	1	3	2458	1	0.439176072085041
CATGCCAGGGTGATTCTGGTG	TGG	6	21	2458	1	7.94927493317491
CATGCCATTCTCTTTCAGCTG	TGA	1	6	2458	1	0.184170610874372
CATGCCATTGCACTCCAGCCG	CGG	1	2	2458	1	0.292784048056694
CATGCCCAAACCCTCTCAGGG	GGG	1	1	2458	1	0.146392024028347
CATGCCCTTCAGGGAGATGGG	GGG	1	2	2458	1	0.0613902036247906
CATGCCGATACCATATATTGG	NULL	1	1	2458	0	0.0613902036247906
CATGCCTCACTCACTAGGGTG	TGG	1	1	2458	1	0.146392024028347
CATGCCTGAGGAATGTATTTG	TGG	4	9	2458	1	3.13057619790626
CATGCCTGGGAAGGCGTGGAG	AGG	73	233	2458	0.757142857142857	94.9218425215229
CATGCCTGGGAAGGCGTGGGG	GGG	3	3	2458	1	0.623346682959413
CATGCCTGGGAAGGCGTGGTG	TGG	1	6	2458	0.333333333333333	0.695683599534725
CATGCCTGGGAAGGGCGTGGA	GAG	1	1	2458	1	0.516423523878596
CATGCCTGGGAGGCGTGGAGG	NULL	1	1	2458	0	0.0613902036247906
CATGCCTTACTTATCAAAAAG	AGG	1	2	2458	1	0.292784048056694
CATGCCTTCACAAGGGCTTGG	NULL	1	1	2458	0	0.0613902036247906
CATGCGATTCTGGAGGCACGG	GGG	5	9	2458	0.75	1.87004004887824
CATGCTACACACACAGATCTG	TGG	1	1	2458	1	0.146392024028347
CATGCTCATCCCATACCCCAG	AGT	2	38	2458	0.857142857142857	9.53639470813231
CATGCTCTCTACACTTACTGG	GGG	1	1	2458	1	0.146392024028347
CATGCTCTTTATTTAGTTAGG	NULL	1	1	2458	0	0.0613902036247906
CATGCTGAGTAGAATGCCCTG	TGG	1	1	2458	1	0.146392024028347
CATGCTGGGAAGGCGTGGAGG	NULL	1	1	2458	0	0.0613902036247906
CATGCTGGGGAGGGGCTTGGG	NULL	1	1	2458	0	0.0613902036247906
CATGCTGTATTTTAAATCAGG	NULL	1	1	2458	0	0.0613902036247906
CATGCTGTTTAAACTGTTGTG	TGG	1	3	2458	1	0.439176072085041
CATGCTTCTGGATAAATAAGG	NULL	1	1	2458	0	0.0613902036247906
CATGCTTGAACTTGGGAGGCG	CGG	1	1	2458	1	0.146392024028347
CATGCTTTACGGGCCCGTAGG	GGG	1	1	2458	1	0.146392024028347
CATGCTTTGGATATTTCAAGG	NULL	1	1	2458	0	0.0613902036247906
CATGCTTTTTTCTTTTTTGTG	TGG	1	1	2458	1	0.146392024028347
CATGGAAAATATCAATAGTGG	GGT	1	5	2458	0.666666666666667	0.224310359398273
CATGGAAATTATCAATAGTGG	NULL	1	1	2458	0	0.0613902036247906
CATGGAAGATGTGTGCTCTGG	GGC	3	17	2458	0.428571428571429	2.12740667176678
CATGGAAGCAGGACCAGTAAG	AGG	5	6	2458	1	1.94087489921453
CATGGAAGCAGGGCCAGTAAG	AGG	1	1	2458	1	0.146392024028347
CATGGACATTTTTCCTCTGGG	GGG	3	9	2458	0.5	0.935020024439119
CATGGACTCTTCAGTCTGGAG	AGG	8	31	2458	0.428571428571429	11.6069119462412
CATGGAGACTTGAGGAGGGAG	AGG	1	1	2458	1	0.146392024028347
CATGGAGAGCTCCCGTGAGTG	TGC	2	4	2458	1	0.122780407249581
CATGGAGATAAGAGAGGCGGG	NULL	1	1	2458	0	0.0613902036247906
CATGGAGCCAAACTGACCTTT	TTG	1	1	2458	1	0.960760468909151
CATGGAGCTGGGGGGATGCCT	CTG	1	1	2458	1	0.960760468909151
CATGGAGGAATTGGGACCTGG	GGG	3	20	2458	0.875	1.59378413256668
CATGGAGGGGGAGGGGGTGGG	NULL	1	1	2458	0	0.0613902036247906
CATGGATGAACACTGGAGGTG	TGG	7	8	2458	1	4.19943140486484
CATGGATGGCTGTCATAGGGG	NULL	1	1	2458	0	0.0613902036247906
CATGGATGTGCAGCGGGCCAG	AGG	1	12	2458	0.4	2.00646117466244
CATGGATTACTTGCCCACCTG	TGG	1	2	2458	1	0.292784048056694
CATGGATTTTTTTTTTGGGGG	NULL	1	1	2458	0	0.0613902036247906
CATGGCAAAACCAGATGGTGG	GGG	1	2	2458	0.5	0.0613902036247906
CATGGCAAAACCAGCTGGTGG	GGG	1	2	2458	1	0.292784048056694
CATGGCAACTTCACCATTTTG	TGG	1	1	2458	1	0.146392024028347
CATGGCACAATAAATATCAGG	GGG	1	1	2458	1	0.146392024028347
CATGGCACCAAGTACAAAGTG	TGG	4	7	2458	1	2.04948833639686
CATGGCAGAACCATTTTTGGG	NULL	1	2	2458	0	0.146392024028347
CATGGCAGATGCCAAAGTAGG	NULL	1	1	2458	0	0.0613902036247906
CATGGCAGATGCCAAAGTTGG	GGT	13	68	2458	0.714285714285714	8.21144569803243
CATGGCATCCTGATCCTAAGG	NULL	1	1	2458	0	0.0613902036247906
CATGGCATCGGCAGCCTCACG	CGT	1	88	2458	0.967741935483871	12.4669336591883
CATGGCATTGAGTGTGCTGAG	AGG	1	1	2458	1	0.146392024028347
CATGGCCAAACTTGGAGGTGG	GGT	1	9	2458	1	0.276255916311558
CATGGCCCTACTGACACCTGG	NULL	1	1	2458	0	0.0613902036247906
CATGGCCGGCCCGGCATCGGG	GGG	2	3	2458	0.5	0.311673341479706
CATGGCCTGTTTGGGGGCAGG	GGG	1	1	2458	1	0.146392024028347
CATGGCGACGAGGCGCGCTGG	GGG	2	5	2458	1	0.153475509061977
CATGGCGCTGGAGTGAGATGG	NULL	3	7	2458	0	0.512372084099214
CATGGCTAATGATTGATGGAG	AGG	1	2	2458	1	0.292784048056694
CATGGCTACCTATGAGGCAGG	GGG	1	1	2458	1	0.146392024028347
CATGGCTAGGGTTCTTTTATG	TGT	1	3	2458	1	0.0920853054371859
CATGGCTGAAGATGAGGAGGG	GGC	1	2	2458	1	0.292784048056694
CATGGCTGGCTGGCTGCTGGG	GGT	2	5	2458	1	0.306951018123953
CATGGCTGTTCCAGCTACTTG	TGG	1	1	2458	1	0.146392024028347
CATGGGACCTGCGCCGCCTAG	AGG	1	1	2458	1	0.146392024028347
CATGGGACTTTGAGAAGAGGG	NULL	1	2	2458	0	0.122780407249581
CATGGGAGACCGAGGAGGAGG	NULL	1	1	2458	0	0.0613902036247906
CATGGGAGGCCGAAGCAGAAG	AGG	5	7	2458	1	1.99758634335217
CATGGGAGGGGACAAATAAGG	GGG	1	1	2458	1	0.146392024028347
CATGGGCCTTGGTATCAAGAG	AGG	4	11	2458	0.25	3.11630213249797
CATGGGCTGCCTGCCCTGGTG	TGG	3	3	2458	1	1.04352539930209
CATGGGGAAGCAGATTTGGGG	NULL	1	3	2458	0	0.21958803604252
CATGGGGAATAACTTTTCAGG	NULL	1	1	2458	0	0.0613902036247906
CATGGGGACGAGTGACGGCAG	AGG	5	18	2458	0.857142857142857	7.5136545870531
CATGGGGAGCTTGTATTTGGG	NULL	1	2	2458	0	0.146392024028347
CATGGGGAGGATTAAATAAAG	AGG	3	4	2458	1	1.60426559935076
CATGGGGCCAGGGGAGTCTGG	GGA	1	5	2458	1	0.153475509061977
CATGGGGCCCTGGGCCTGGGG	GGG	1	1	2458	1	0.146392024028347
CATGGGGCTACGTCCCTTGTG	TGG	34	73	2458	0.941176470588235	38.4428265354403
CATGGGGCTGAGCCCTGCCAG	AGG	1	1	2458	1	0.146392024028347
CATGGGGCTTCGTTCCCTTGT	GTG	1	1	2458	1	0.960760468909151
CATGGGGGCTTCCAGACCCCG	CGG	2	3	2458	1	0.878352144170081
CATGGGGGGCTCCAGCCTCAG	AGG	1	1	2458	1	0.146392024028347
CATGGGGGTAAGAAAAGCTGG	GGT	5	28	2458	0.846153846153846	1.57144391053754
CATGGGGGTGCCCTCGCAGCG	CGG	2	3	2458	1	0.531261377522227
CATGGGGTAGGCACAGACCTG	TGG	2	2	2458	1	0.585568096113388
CATGGGTGAAGACAAAACAAG	NULL	2	7	2458	0	2.3198544176743
CATGGGTGTTTTATTTATTTG	TGG	1	1	2458	1	0.146392024028347
CATGGGTTCAACTGACCTTGG	NULL	1	1	2458	0	0.0613902036247906
CATGGGTTTACTGAGGCTCAG	AGG	1	1	2458	1	0.146392024028347
CATGGGTTTACTGAGGCTCTA	TAG	1	1	2458	1	0.516423523878596
CATGGGTTTACTGAGGCTCTG	TGT	1	164	2458	0.941176470588235	9.37213562389857
CATGGGTTTTAAGTGCTTGTG	TGG	2	3	2458	1	0.878352144170081
CATGGTAAGTGTACTGGAAAG	AGT	1	33	2458	1	1.01293835980905
CATGGTACCCATTGGTGATTG	TGG	1	1	2458	1	0.146392024028347
CATGGTAGAAGGGGCAGATGG	GGG	1	1	2458	1	0.146392024028347
CATGGTAGGGGTAAAAGGAGG	GGA	11	20	2458	1	7.08348503362969
CATGGTAGGGGTAAAAGGAGT	GTG	1	1	2458	1	0.960760468909151
CATGGTAGGGGTAAGAGGAGG	GGG	1	1	2458	1	0.146392024028347
CATGGTATCTTCACATCTTGG	NULL	1	1	2458	0	0.0613902036247906
CATGGTGAAGGCAGTAGTTCT	CTG	1	66	2458	0.48	30.4368916550419
CATGGTGAGACCCCATCTCTG	TGG	1	1	2458	1	0.146392024028347
CATGGTGCATTATGGGGGAGG	NULL	1	1	2458	0	0.0613902036247906
CATGGTGCCAGCCCTCCTGGG	GGC	2	14	2458	1	0.429731425373534
CATGGTGGAAACGTACTATCG	CGG	1	1	2458	1	0.146392024028347
CATGGTGGCAGGCGCCTGTGG	GGT	1	6	2458	0.8	0.235171703116506
CATGGTGGCGCACGCCTGCAG	AGG	1	1	2458	1	0.146392024028347
CATGGTGGGTGGGGTAAGGCG	CGG	3	7	2458	0.666666666666667	15.9162667895513
CATGGTGGTTCACACCTGCTG	TGG	1	1	2458	1	0.146392024028347
CATGGTGTGCGCTGGGGGCGG	GGT	1	5	2458	1	0.153475509061977
CATGGTTCTTCCTCAGAAAGG	GGG	1	1	2458	1	0.146392024028347
CATGGTTGGATAGGGGCAGGG	NULL	2	4	2458	0	0.245560814499162
CATGGTTGTCTTTGATTAAAG	AGG	3	6	2458	0.5	0.983611163470549
CATGGTTGTGGTTAATCTGGG	NULL	2	3	2458	0	0.403758646916892
CATGGTTTCTGCAATGAGAGG	GGG	2	8	2458	0.666666666666667	0.522603784703346
CATGGTTTTCTTCACGGTGGG	NULL	2	3	2458	0	0.439176072085041
CATGTAAACTAAAAATAAAGG	NULL	1	1	2458	0	0.0613902036247906
CATGTAAATCCCAAAGATAGG	NULL	2	3	2458	0	0.439176072085041
CATGTAAGATGTGTGCTCTGG	NULL	1	1	2458	0	0.0613902036247906
CATGTAAGGGTGATTCTGGTG	TGG	3	4	2458	1	0.708348503362969
CATGTAATAAAGCATCTCTGG	GGC	1	4	2458	0.5	0.207782227653138
CATGTAATCTGAACACTTTGG	NULL	1	1	2458	0	0.0613902036247906
CATGTACAAAAGTGGCCTGTG	TGG	1	1	2458	1	0.146392024028347
CATGTACACTGCTTTTTTTGG	NULL	1	1	2458	0	0.0613902036247906
CATGTACAGTAGAGGAGGAGG	NULL	1	1	2458	0	0.0613902036247906
CATGTACCCTAAAACTTAAGG	GGA	1	4	2458	0.666666666666667	0.0818536048330542
CATGTACGGAAAGATTCAGTG	TGG	1	1	2458	1	0.146392024028347
CATGTACTGCCCGGAGGTTGG	NULL	2	2	2458	0	0.269172431277928
CATGTACTGCTCGGAGGTTGG	NULL	6	13	2458	0	3.49924160661307
CATGTACTTGGGAGGCTGAGG	GGC	1	9	2458	1	0.276255916311558
CATGTAGAATGCAAAATGTTG	TGG	2	5	2458	1	1.73920899883681
CATGTAGGTAGCCCATTCAGG	GGG	1	1	2458	1	0.146392024028347
CATGTAGGTAGCTCATTCAGG	GGG	1	3	2458	1	0.439176072085041
CATGTAGTAAGTCATTTTTAG	AGT	1	10	2458	0.571428571428571	0.836525851590554
CATGTAGTCATTGAGTGAGGG	GGG	2	9	2458	0.8	1.40678012767886
CATGTAGTCCCAAATACTCGG	NULL	1	1	2458	0	0.0613902036247906
CATGTAGTGAACTAATTGTGG	NULL	1	2	2458	0	0.122780407249581
CATGTATTATCTGACAGAAGG	GGG	1	1	2458	1	0.146392024028347
CATGTCAACTAGGACGAGCTG	TGG	2	4	2458	1	0.805799102956062
CATGTCAAGGTGATTCTGGTG	TGT	2	6	2458	0.5	1.53322600880091
CATGTCAATAAATATTCTATG	TGG	1	1	2458	1	0.146392024028347
CATGTCACTTGCTGTATGTGG	GGC	1	2	2458	0.5	0.0613902036247906
CATGTCAGAGTGATTCTGGTG	TGG	3	6	2458	1	0.184170610874372
CATGTCAGGATGATTCTGGTG	TGG	2	6	2458	1	1.39286926530846
CATGTCAGGGAGATTCTGGTG	TGG	4	12	2458	1	2.78573853061693
CATGTCAGGGCGATTCTGGTG	TGG	10	20	2458	0.888888888888889	10.5622392251857
CATGTCAGGGGGATTCTGGTG	TGG	3	5	2458	1	0.885435629203711
CATGTCAGGGTAATTCTGGTG	TGG	1	4	2458	1	0.805799102956062
CATGTCAGGGTCATTCTGGTG	TGG	1	1	2458	1	0.146392024028347
CATGTCAGGGTGAATCTGGTG	TGG	2	5	2458	1	0.731960120141735
CATGTCAGGGTGACTCTGGTG	TGG	14	27	2458	0.875	14.2697656993235
CATGTCAGGGTGATACTGGTG	TGG	4	13	2458	1	4.20522894829816
CATGTCAGGGTGATCCTGGTG	TGG	5	20	2458	1	6.46958299738178
CATGTCAGGGTGATCTGGTGG	NULL	2	2	2458	0	0.122780407249581
CATGTCAGGGTGATGCTGGTG	TGG	1	3	2458	1	0.439176072085041
CATGTCAGGGTGATTATGGTG	TGG	3	6	2458	1	2.27122140947855
CATGTCAGGGTGATTCAGGTA	TAG	1	1	2458	1	0.516423523878596
CATGTCAGGGTGATTCAGGTG	TGG	5	10	2458	1	5.24928925608105
CATGTCAGGGTGATTCCGGTG	TGG	7	17	2458	1	8.92379173533778
CATGTCAGGGTGATTCTAGTG	TGG	2	2	2458	1	0.585568096113388
CATGTCAGGGTGATTCTCGTG	TGG	2	2	2458	1	0.292784048056694
CATGTCAGGGTGATTCTGATG	TGG	2	9	2458	1	3.13057619790626
CATGTCAGGGTGATTCTGGAG	AGG	6	10	2458	1	2.85369477621738
CATGTCAGGGTGATTCTGGCG	CGG	6	22	2458	1	60.858803355405
CATGTCAGGGTGATTCTGGGG	GGG	4	11	2458	0.8	1.85445638180425
CATGTCAGGGTGATTCTGGGT	GTG	1	1	2458	1	0.960760468909151
CATGTCAGGGTGATTCTGGTC	TCG	1	7	2458	0.8	69.1521476327787
CATGTCAGGGTGATTCTGGTG	TGG	1307	3407	2458	0.939597315436242	1794.32823746325
CATGTCAGGGTGATTCTGTGG	NULL	2	10	2458	0	1.22780407249581
CATGTCAGGGTGATTCTGTTG	TGG	2	4	2458	1	0.805799102956062
CATGTCAGGGTGATTTTGGTG	TGG	2	6	2458	1	1.39286926530846
CATGTCAGGGTGCTTCTGGTG	TGG	1	2	2458	1	0.0613902036247906
CATGTCAGGGTGGTTCTGGTG	TGG	7	20	2458	1	6.46958299738178
CATGTCAGGGTGTTTCTGGTG	TGG	3	11	2458	1	3.22062452862363
CATGTCAGTGTGATTCTGGTG	TGG	7	9	2458	1	4.72436033047294
CATGTCATTGGCCACAGCCTG	TGG	5	11	2458	1	5.77421818168915
CATGTCCCGCGCCCCGCCGCG	CGG	1	1	2458	1	0.146392024028347
CATGTCCGTCTCTGACTCAGG	NULL	1	1	2458	0	0.0613902036247906
CATGTCCTACTTTGATTCAAG	AGG	1	1	2458	1	0.146392024028347
CATGTCCTGGGGCAGGGGCGG	GGG	2	4	2458	1	0.585568096113388
CATGTCGGACGTACATCGTTA	TAG	1	69	2458	0.875	31.1790702541703
CATGTCGGACGTACATCGTTG	TGG	4	7	2458	1	2.04948833639686
CATGTCGGATATTAAGCCTAG	AGT	2	119	2458	0.882352941176471	27.7655536281794
CATGTCGGGGTGATTCTGGTG	TGT	6	24	2458	1	9.08488563791418
CATGTCTCAAGAAGCAGTGGG	GGA	3	5	2458	0.5	0.413203293628398
CATGTCTGAAATGTTGTGTGG	NULL	1	1	2458	0	0.0613902036247906
CATGTCTGGGAACAGGGACGG	GGG	1	1	2458	1	0.146392024028347
CATGTCTGGGTGATTCTGGTG	TGG	4	6	2458	1	2.96540294277426
CATGTGAATCACTTGAACCCG	CGG	1	1	2458	1	0.146392024028347
CATGTGACATCTGATGCTGTG	TGG	2	2	2458	1	0.695683599534725
CATGTGAGTCTGGCTGGGCTG	TGG	4	6	2458	1	2.96540294277426
CATGTGATCCTCACGGCCAAG	AGG	1	1	2458	1	0.146392024028347
CATGTGATTCATTTGGGGATG	TGG	1	1	2458	1	0.146392024028347
CATGTGCAAAGACACACATTG	TGG	1	2	2458	1	0.292784048056694
CATGTGCACTTCAAGAAAATG	TGG	1	2	2458	1	0.292784048056694
CATGTGCATCTGTATCACAGG	NULL	1	1	2458	0	0.0613902036247906
CATGTGCCTCCGCGGGGCAGG	GGG	1	1	2458	1	0.146392024028347
CATGTGCCTCTGCGGGGCAGG	GGG	2	6	2458	1	1.06252275504445
CATGTGCCTGTAGTCCCACCG	CGG	1	1	2458	1	0.146392024028347
CATGTGCTACTGGTATAAAGG	NULL	2	2	2458	0	0.122780407249581
CATGTGCTGCCAGACCCAAAG	AGG	1	1	2458	1	0.146392024028347
CATGTGCTGTTTCTTCTTCCG	CGG	1	1	2458	1	0.146392024028347
CATGTGCTTTGCTTCATTCTG	TGT	1	4	2458	1	0.122780407249581
CATGTGGAAGAAGAGTCTTCG	CGG	1	1	2458	1	0.146392024028347
CATGTGGACAGAAATGTACAG	AGG	1	1	2458	1	0.146392024028347
CATGTGGACATCATCTGGCAG	AGG	1	1	2458	1	0.146392024028347
CATGTGGAGGCCAGGGTAAGG	GGT	1	2	2458	0.5	0.0613902036247906
CATGTGGCTGGGAAACTGTTG	TGT	1	8	2458	1	1.17113619222678
CATGTGGCTTCAAGCCACCAG	AGA	5	28	2458	0.5	10.6843698584498
CATGTGGGGGTGATTCTGGTG	TGG	1	2	2458	1	0.292784048056694
CATGTGTAGATACTGGCAGGG	NULL	1	1	2458	0	0.0613902036247906
CATGTGTCACTGGGCAGGCGG	NULL	1	2	2458	0	0.146392024028347
CATGTGTCTTCCGTCTTTTGG	NULL	1	1	2458	0	0.0613902036247906
CATGTGTGCTAAATGTGTTCG	CGC	2	69	2458	0.96	19.3940153432754
CATGTGTGGGCTTCCTCGAGG	GGT	1	4	2458	1	0.585568096113388
CATGTGTGTGTACTCACTGGG	NULL	2	2	2458	0	0.122780407249581
CATGTGTTGCAAGACTAATTG	TGG	1	2	2458	1	0.402899551478031
CATGTGTTTCTTAACAGCTGG	NULL	2	2	2458	0	0.245560814499162
CATGTTAAAGGCCGGACAAAG	AGG	1	2	2458	0.5	0.146392024028347
CATGTTAGGGTGATTCTGGTG	TGG	2	13	2458	1	4.52194339697571
CATGTTATAAAAGAGGTTTAG	AGG	2	5	2458	1	0.731960120141735
CATGTTATGCTTTCATTTGGG	GGT	1	3	2458	0.5	0.0920853054371859
CATGTTCACTAAGCCATAGTG	TGG	1	1	2458	1	0.146392024028347
CATGTTCAGTGCCTGGTGGGG	NULL	1	2	2458	0	0.122780407249581
CATGTTCTTTTTATTGCCAGG	GGG	1	3	2458	0.5	0.0920853054371859
CATGTTGAAATGTAATCCCTG	TGG	1	1	2458	1	0.146392024028347
CATGTTGAATTGGGGTGGATG	TGG	1	5	2458	1	0.731960120141735
CATGTTGCAAGAGGGGGCTTA	TAG	1	1	2458	1	0.516423523878596
CATGTTGCCAGCTACGTCCTG	TGG	1	1	2458	1	0.146392024028347
CATGTTGCGCTGGCTAACTGG	NULL	1	1	2458	0	0.0613902036247906
CATGTTGGTCCCCTGCCCTGG	GGA	1	2	2458	1	0.0613902036247906
CATGTTGGTCCTCTGCCCTGG	GGA	18	155	2458	0.861538461538462	53.0727391727384
CATGTTGGTTGCTGCTGAATG	TGG	1	1	2458	1	0.146392024028347
CATGTTGTGGGTGCCGCTCCG	CGG	1	1	2458	1	0.146392024028347
CATGTTTAACTGACACACTGG	GGG	1	2	2458	1	0.292784048056694
CATGTTTACAAATAAACTGTG	TGT	1	2	2458	1	0.0613902036247906
CATGTTTATTTTGAGTCCTAG	AGG	1	1	2458	1	0.146392024028347
CATGTTTATTTTTATTATTTG	TGG	1	1	2458	1	0.146392024028347
CATGTTTCAAATAAAAAAAAG	AGG	1	1	2458	1	0.146392024028347
CATGTTTCAGGCAGACTTGGG	NULL	1	2	2458	0	0.122780407249581
CATGTTTCCCAAACTGTGAGG	NULL	1	1	2458	0	0.0613902036247906
CATGTTTCTGTTTCTATTGTG	TGG	1	1	2458	1	0.146392024028347
CATGTTTGACTCAAATTGTGG	NULL	1	1	2458	0	0.0613902036247906
CATGTTTGTTTTTGAAGCTCA	CAG	1	2	2458	0.5	0.516423523878596
CATGTTTTTAGATGAACTTGG	NULL	1	1	2458	0	0.0613902036247906
CATGACGCTGGACGCTCCAAG	AGC	2	379	23	0.75	0.945256066069918
CATGAGCAGCCAGAACAGGAG	NULL	1	1	23	0	0.00498815865999957
CATGAGCCTTGGTATCAAGAG	AGG	3	646	23	0.53804347826087	2.97717165239757
CATGCAATAAACTGAAAAGAG	AGG	1	40	23	0.583333333333333	0.0831359776666594
CATGCCTAGCTGGATTGCAGA	GAG	1	26	23	0.916666666666667	0.0996557892288385
CATGGAAAAATGGTTGATGGA	GAA	1	39	23	0.363636363636364	0.0734944372484626
CATGGGATTTGGCCTTTTTGA	GAC	1	58	23	0.6	0.164250995294404
CATGGTTTTCTTCACGGTGGA	GAA	1	73	23	0.421052631578947	0.141581663860764
CATGTACCCTAAAACTTAAAG	AGT	1	55	23	0.684210526315789	0.086636439884203
CATGTCAGGGTGATTCTGGTA	TAG	3	61	23	1	0.53626578388986
CATGTCAGGGTGATTCTGGTG	TGG	1	3407	23	0.939597315436242	9.83491869558003
CATGTCGGACGTACATCGTTA	TAG	1	69	23	0.875	0.38825800569981
CATGTGGCTAGTGTTTGCCGA	NULL	1	2	23	0	0.00307225226559064
CATGTGGCTTCAAGCCACCAG	AGA	1	28	23	0.5	0.0698342212399939
CATGTTGGTCCTCTGCCCTGG	GGA	2	155	23	0.861538461538462	0.820527682010055
CATGAGCCTTGGTATCAAGAG	AGG	3	646	14	0.53804347826087	0.587930093098045
CATGATCAAGGGTGTTACACT	CTG	1	2	14	1	0.0155339628034341
CATGCCTGGGAAGGCGTGGAG	AGG	1	233	14	0.757142857142857	0.208779717598747
CATGTCAGGGTGATTCTGGTG	TGG	8	3407	14	0.939597315436242	8.37621142557037
CATGGAAACTACAGCCTCTGG	NULL	1	1	7	0	0.00019724377455546
CATGTCAGGGTGATTCTGGTG	TGG	5	3407	7	0.939597315436242	4.63824157018992
CATGACAACTGCTATGACCAG	AGG	1	74	8	0.5	0.0441343603178222
CATGTCAGGGTGATTCTGGTG	TGG	7	3407	8	0.939597315436242	4.399310775176
CATGACAGGGTGATTCTGGTG	TGG	1	8	17	1	0.00754506764738229
CATGAGCCTCGGTATCAAGAG	AGG	1	4	17	1	0.000574824714418769
CATGAGCCTTGGTATCAAGAG	AGG	2	646	17	0.53804347826087	0.34774469762687
CATGGAAAAATGGTTGATGGG	NULL	1	2	17	0	0.000574824714418769
CATGTCAGGGTGATTCTGGTG	TGG	9	3407	17	0.939597315436242	11.7343851870123
CATGTGGGGGTGATTCTGGTG	TGG	1	2	17	1	0.00229929885767508
CATGTGGTGTTGAGGAAAGCA	CAG	1	5	17	1	0.0202779493352156
CATGTTGGTCCTCTGCCCTGG	GGA	1	155	17	0.861538461538462	0.0315269247215833
CATGAGCCTTGGTATCAAGAG	AGG	1	646	7	0.53804347826087	0.311470403851376
CATGCCTGGGAAGGCGTGGAG	AGG	2	233	7	0.757142857142857	0.0590595274388155
CATGTCAGGGTGATTCTGGTG	TGG	4	3407	7	0.939597315436242	2.35473740423754
CATGACTGCTATTTAGGGAAG	AGG	1	1	18	1	0.00126799569357081
CATGAGCCTTGGTATCAAGAG	AGG	2	646	18	0.53804347826087	0.785398561838424
CATGGGGCTACGTCCCTTGTG	TGG	1	73	18	0.941176470588235	0.0598978874589201
CATGGTGCTGCGTGAGCGGAG	AGG	1	1	18	1	0.00126799569357081
CATGTCAGGGTGATTCTGGTG	TGG	10	3407	18	0.939597315436242	12.1748660611636
CATGTGCTGTTGGAAAAGTGG	NULL	1	1	18	0	0.000253599138714163
CATGTTAGGGTGATTCTGGTG	TGG	1	13	18	1	0.0108182955238202
CATGACCAGTAAGATACAAAG	AGG	1	1	19	1	0.00133843989876919
CATGCCTGGGAAGGCGTGGAG	AGG	1	233	19	0.757142857142857	0.236119918712868
CATGTCAGGGTGACTCTGGTG	TGG	1	27	19	0.875	0.0179852095699228
CATGTCAGGGTGATTATGGTG	TGG	1	6	19	1	0.00803063939261516
CATGTCAGGGTGATTCTGGTG	TGG	11	3407	19	0.939597315436242	8.5666229256843
CATGTGGCTTCAAGCCACCAG	AGA	1	28	19	0.5	0.0187381585827687
CATGTTGGTCCTCTGCCCTGG	GGA	1	155	19	0.861538461538462	0.00574499587317853
CATGAAGTTGCTATTAAATGG	GGT	1	9	24	0.25	0.00639069829559691
CATGAATCTGGGAGGTGGAGG	GGT	1	3	24	0.666666666666667	0.00020287931097133
CATGAGCCTTGGTATCAAGAG	AGG	2	646	24	0.53804347826087	1.26928794657331
CATGCCTGAGGAATGTATTTG	TGG	2	9	24	1	0.0164332241886778
CATGCCTGGGAAGGCGGGGAG	AGG	1	1	24	1	0.00182591379874197
CATGGCCAAACTTGGAGGTGG	GGT	1	9	24	1	0.0164332241886778
CATGGGAGGCCGAAGCAGAAG	AGG	1	7	24	1	0.0127813965911938
CATGTACTGCTCGGAGGTTGG	NULL	1	13	24	0	0.0118684396918228
CATGTCAGGGAGATTCTGGTG	TGG	1	12	24	1	0.00798889515605184
CATGTCAGGGTGACTCTGGTG	TGG	1	27	24	0.875	0.0188093668738541
CATGTCAGGGTGATTCTGGTG	TGG	9	3407	24	0.939597315436242	13.2480270701272
CATGTTGCTGGTGGCCCTGTG	TGG	1	1	24	1	0.00182591379874197
CATGCCCATCGTCCTAGAATT	TTA	1	71	12	0.387096774193548	0.0150497990299724
CATGCGTGACCAGCTTTGTTT	NULL	1	6	12	0	0.00366755665846691
CATGGCGTGACCAGCTTTGCT	CTC	1	21	12	0.285714285714286	0.00944914620632381
CATGGCGTGACCAGCTTTGTT	TTT	4	2574	12	0.613935969868173	1.09040396381448
CATGTGCGGGACCACCCCTAT	ATT	1	5	12	1	0.00152814860769455
CATGAAAGCAAACCAGTTAAT	NULL	1	2	213	0	0.0860476674634873
CATGAAATTACATAGATGCAT	NULL	1	1	213	0	0.0430238337317436
CATGAATGGATTATTCCTAAT	NULL	1	2	213	0	0.0860476674634873
CATGAATTGAAGAAACTGAAA	AAA	1	69	213	0.571428571428571	0.337091553585941
CATGAATTGCAATAAATGGAT	ATC	8	213	213	0.046875	8.73451049494602
CATGAATTGCAATATATGGAT	NULL	1	2	213	0	0.0860476674634873
CATGACAACTGCTATGACCAT	NULL	1	1	213	0	0.0430238337317436
CATGAGAAATGTATGCCAAAT	ATG	1	2	213	0.5	0.0430238337317436
CATGAGCAGTCAGAACAGGAT	NULL	1	2	213	0	0.0860476674634873
CATGAGCCTTGGTATCAAGAT	ATG	1	12	213	0.25	0.387214503585693
CATGAGCTCTCCCTGCCACAT	ATT	1	32	213	0.6	0.550705071766319
CATGAGGGCTTCCAATGTGAT	NULL	2	3	213	0	0.129071501195231
CATGAGTGCTGAAACAAAAAT	NULL	1	1	213	0	0.0430238337317436
CATGATAAAGAATATGACCAT	NULL	1	1	213	0	0.0430238337317436
CATGATCGCCAAATACTCCAT	NULL	1	1	213	0	0.0430238337317436
CATGATTCGGCACAAAACCAT	NULL	1	1	213	0	0.0430238337317436
CATGCAAATAAATTATGCGAT	NULL	1	3	213	0	0.129071501195231
CATGCACAAACGGTAGTTTTA	TAT	1	5	213	1	0.107559584329359
CATGCATCTGTGAGCTTTAGA	GAT	1	11	213	0.5	0.279259162680113
CATGCATTACAAAAAAAAAAT	NULL	1	1	213	0	0.0430238337317436
CATGCCCGTCCGGAACGTCTA	TAT	1	6	213	1	0.458564588097342
CATGCCTAGCTGGATTGCAGA	GAG	1	26	213	0.916666666666667	1.18720050391521
CATGCTCTGCTGCCCTGCAAT	NULL	1	3	213	0	0.129071501195231
CATGCTGAATCTAAATTATAT	ATC	1	17	213	0.111111111111111	0.650137931946348
CATGCTGCTAAGGTAGTGAAT	NULL	1	1	213	0	0.0430238337317436
CATGCTTTTCTACAATGGCAT	NULL	1	1	213	0	0.0430238337317436
CATGGAAAAAATGTTGATGAT	NULL	1	1	213	0	0.0430238337317436
CATGGAAATGTAAGAGTGGAA	AAT	1	25	213	0.166666666666667	0.0975796581676692
CATGGAACACAAAAAAAAAAT	ATA	5	56	213	0.04	4.62592260283708
CATGGAACACACAAAAAAAAA	AAA	1	108	213	0.297297297297297	0.719655172196033
CATGGAACACACAAAAAAAAT	NULL	1	4	213	0	0.172095334926975
CATGGACCTGACCCAACTGAT	NULL	1	1	213	0	0.0430238337317436
CATGGACCTGCCAGCCACCAT	ATC	2	39	213	0.111111111111111	1.49149290270045
CATGGACTCTGGTGCTTCCAG	AGA	1	1	213	1	0.00489014066459163
CATGGACTGATAAAAGTTGAT	NULL	1	1	213	0	0.0430238337317436
CATGGAGCACACCCTGAATCA	CAT	2	1141	213	0.968926553672316	62.2962317606218
CATGGAGGGAGTTTCATTAAA	AAT	7	97	213	0.973684210526316	2.76794737671571
CATGGCATTTAAATAAAAGAT	ATT	3	78	213	0.321428571428571	4.55438011360315
CATGGCCCGGCCGCCCTCCAT	NULL	1	1	213	0	0.0430238337317436
CATGGCGAAATCTTGTCTGTA	TAC	1	15	213	1	0.322678752988077
CATGGCGGGGTACCCTAGGGA	GAT	1	6	213	1	0.298298580540089
CATGGCGTGACCAGCTTTGAT	NULL	1	3	213	0	0.129071501195231
CATGGCGTGACCAGCTTTGTA	TAT	2	8	213	1	0.611419450796456
CATGGGATTTGGCCTTTTTGA	GAC	2	58	213	0.6	0.805340338641602
CATGGGCAGGGTCGACAGAAT	NULL	1	1	213	0	0.0430238337317436
CATGGGCTTGCCAGGAACCAT	NULL	1	1	213	0	0.0430238337317436
CATGGGCTTTGTACGTTTCTG	TGA	1	2	213	1	0.00978028132918325
CATGGGTAGCTGCTCAATAAA	AAT	1	2	213	1	0.0155119022341994
CATGGTATTTAATAATACAAT	NULL	1	2	213	0	0.0860476674634873
CATGGTCTTAACTCACCGAAA	AAT	1	6	213	1	0.0465357067025982
CATGGTGAAACCCCGTCTCTA	TAC	1	16	213	0.888888888888889	0.312629441882524
CATGGTGGCAGGCGCCTGTAA	AAT	11	83	213	0.931034482758621	2.26993907258096
CATGGTGGCAGGCGCGTGTAA	AAT	1	2	213	1	0.0430238337317436
CATGGTGGTGGGTGCCTGTAA	AAT	1	6	213	1	0.0465357067025982
CATGGTGGTTTGCACCTGTAT	NULL	1	1	213	0	0.0430238337317436
CATGGTGTGCGCTGGGGGCGA	GAT	6	160	213	0.859154929577465	9.87033126507619
CATGGTGTGTGCTGGAGGGTA	TAT	1	387	213	0.859154929577465	25.4692491431127
CATGGTTCCAACATATTGCAT	NULL	1	1	213	0	0.0430238337317436
CATGGTTCTGGTTTAACTAAT	NULL	1	3	213	0	0.129071501195231
CATGGTTTCAGGTAAATAAAT	NULL	1	1	213	0	0.0430238337317436
CATGGTTTTCTTCACGGTGGA	GAA	1	73	213	0.421052631578947	0.764544785605404
CATGGTTTTTCATTGAGTAGA	GAC	1	4	213	1	0.0860476674634873
CATGTACAATAAACCAAAAAA	AAA	1	7	213	1	0.150583418061103
CATGTAGTTGAAGTCTGTGGA	GAT	1	10	213	1	0.497164300900149
CATGTCAGAGAATAAATAAAT	NULL	1	3	213	0	0.129071501195231
CATGTCCTACAGTCAGCTGAT	NULL	1	1	213	0	0.0430238337317436
CATGTCCTCAAAAAAAAAAAA	AAA	1	416	213	0.408602150537634	1.57862657579399
CATGTCCTCAAAACAAAAAAA	AAA	1	749	213	0.41875	2.89319645172668
CATGTCCTCAAAACAATAAAA	AAA	1	463	213	0.508064516129032	5.14721063840538
CATGTCTGTTGATGCCGTTAT	NULL	1	1	213	0	0.0430238337317436
CATGTCTGTTTATCAAAAAAA	AAA	1	15	213	0.6	0.195895893106089
CATGTGAAATAAAACTCAGTA	TAT	1	13	213	0.444444444444444	0.151437430622421
CATGTGAAGAGAAGAGAGAAT	NULL	1	1	213	0	0.0430238337317436
CATGTGCGAGACCACCCCTAT	ATT	18	878	213	0.623655913978495	28.4327400123975
CATGTGCGAGACGACCCCTAT	NULL	1	1	213	0	0.0430238337317436
CATGTGCGTGACCACCCCTAT	NULL	1	4	213	0	0.172095334926975
CATGTGCTTCATCTGTGGGAT	NULL	1	1	213	0	0.0430238337317436
CATGTGGAAAGTGAATTTGAA	AAT	1	10	213	1	0.215119168658718
CATGTGGCTTCAAGCCACCAT	NULL	1	1	213	0	0.0430238337317436
CATGTGTATAAAAAAAAAAAT	NULL	1	1	213	0	0.0430238337317436
CATGTGTGAGACCACCCCTAT	NULL	1	3	213	0	0.129071501195231
CATGTGTTAGAACTTTATTAT	NULL	2	2	213	0	0.0860476674634873
CATGTTAATATTGTGAAATAT	NULL	1	1	213	0	0.0430238337317436
CATGTTCCTTATTTGGCGCCA	CAT	1	9	213	1	0.193607251792846
CATGTTCTTTTTCTTTTAAAT	NULL	1	3	213	0	0.129071501195231
CATGTTGAGTTGGTGCTCAAT	ATA	1	17	213	0.428571428571429	0.417945813394081
CATGTTGTAAACCTCAAATAT	NULL	1	1	213	0	0.0430238337317436
CATGTTGTAAATGCGTTTTAT	NULL	1	1	213	0	0.0430238337317436
CATGTTTATATTTTAATGTAT	NULL	1	1	213	0	0.0430238337317436
CATGTTTCCCTTTGTAGCAAT	NULL	1	1	213	0	0.0430238337317436
CATGTTTTACAGTACTCCAGA	GAT	3	6	213	1	0.42737008173532
CATGTTTTCTATCATTCTCAT	NULL	1	1	213	0	0.0430238337317436
CATGTTTTTTAAAAAAAAAAA	AAA	1	2	213	1	0.00152576087549502
CATGACACAGCAAGACGAGAA	AAG	1	22	10	0.857142857142857	0.0281164843723578
CATGAGCCTTGGTATCAAGAG	AGG	4	646	10	0.53804347826087	1.77983087915072
CATGAGCTGTCAGAACAGGAG	NULL	1	2	10	0	0.00596410274565165
CATGATGAAAATAAAGATTAG	NULL	1	2	10	0	0.00596410274565165
CATGGGCATTTTGTTTGTGAG	NULL	1	1	10	0	0.00298205137282583
CATGTTAGCTTAAGGATTTAG	NULL	2	2	10	0	0.00596410274565165
CATGAGCACCTCCAGCTGTAC	ACT	2	23	10	0.777777777777778	0.0069458618112195
CATGCCCCAGCCAGTCCCCAC	ACA	1	21	10	0.333333333333333	0.0190256214829056
CATGGAGCACACCCTGAATCA	CAT	3	1141	10	0.968926553672316	3.8178990843035
CATGGTCTTAACTCACCGAAA	AAT	1	6	10	1	0.00229222291154182
CATGGTGTGTGCTGGAGGGTA	TAT	2	387	10	0.859154929577465	0.225924469993437
CATGGTGGATAAAAAAAAAAA	NULL	2	2	2	0	0.000305629721538909
CATGAGCCTTGGTATCAAGAG	AGG	3	646	19	0.53804347826087	0.845419667596592
CATGCCTGGGATGGCGTGGAG	AGG	1	1	19	1	0.00160612787852303
CATGCGTTGAAGAAGGCAAAG	AGG	1	1	19	1	0.00160612787852303
CATGTCAGGGTGATTCTGGGG	GGG	1	11	19	0.8	0.0141339253310027
CATGTCAGGGTGATTCTGGTG	TGG	11	3407	19	0.939597315436242	11.3677155061312
CATGTTTATTTCTATTATTTG	TGG	1	1	19	1	0.00160612787852303
CATGTGGCTGGGAAACTGTTG	TGT	2	8	2	1	0.00135252873980887
CATGCTGTATTCAGAGAACGG	GGG	1	1	6	1	0.000507198277428326
CATGTCAGGGTGATTCTGGTG	TGG	3	3407	6	0.939597315436242	0.394699135967423
CATGAATCGAAGAAACTGACC	CCC	1	10	74	1	0.0551679503972778
CATGAATTGAAGAAACTGACC	CCT	18	2458	74	0.704545454545455	28.2372631973316
CATGAATTGAAGAAATTGACC	CCC	1	8	74	1	0.012510890843232
CATGACCTGGCCACAGATGGC	NULL	2	4	74	0	0.0481436590385547
CATGAGACACATCGCCAACCT	NULL	1	1	74	0	0.0110335900794556
CATGAGCAGCGCCAGCCCAGC	GCT	1	10	74	0.5	0.0601795737981933
CATGATTAATGAAAACTATCT	NULL	1	3	74	0	0.0331007702383667
CATGCAAGGACCAGCATCTCC	CCT	1	2	74	1	0.00312772271080801
CATGCATCTTCACCAGCAGCT	CTG	1	4	74	0.25	0.0331007702383667
CATGCCTATTTACTGGAAACC	CCA	1	26	74	0.8	0.0612156503989877
CATGCCTCTATGTTACCCATC	TCT	1	2	74	1	0.0110335900794556
CATGCCTGTAATCCCAGCACT	CTT	1	37	74	0.833333333333333	0.0680404721566426
CATGCCTGTAATCCTAGCACT	CTT	1	6	74	0.666666666666667	0.0220671801589111
CATGCTACTCCTACCTATCTC	TCC	1	26	74	1	0.0813207904810083
CATGCTGTTGGTGATATTCCT	NULL	2	13	74	0	0.143436671032922
CATGGAGGAAGAAGAAGCAGC	GCC	1	11	74	1	0.0717103169190197
CATGGCCCTCAGGTTGCATTC	TCC	1	2	74	1	0.00625544542161602
CATGGGCAAGCCCCAGCGCCT	CTA	1	36	74	0.4	0.23832554571624
CATGGGCCCGAGTTACTTTTC	TCC	1	10	74	1	0.0312772271080801
CATGGGGTGCTTGGTTGTTTC	TCC	1	4	74	1	0.012510890843232
CATGGGTGACTCTGGAGGCCC	CCC	3	163	74	0.888888888888889	1.607319260728
CATGTACCTGTGGTGCCAGCT	NULL	1	1	74	0	0.0110335900794556
CATGTCAACAGCAGGCAACCT	NULL	1	1	74	0	0.0110335900794556
CATGTCCAAGGAAGGATGTGC	GCT	1	7	74	1	0.0386175652780945
CATGTCTGTACACCTGTCCCC	CCC	1	24	74	0.727272727272727	0.0545929782250125
CATGTGCCACCACGCCCGTCT	NULL	1	1	74	0	0.0110335900794556
CATGTGCTGCTTGAAGAGCTC	TCC	1	2	74	1	0.00625544542161602
CATGTTCATACACCTATCCCC	CCC	4	533	74	0.702380952380952	4.6552392660552
CATGTTCTGAGTGGGCTTCCT	CTT	1	4	74	0.5	0.0220671801589111
CATGTTCTGTGTGGGCTTCCT	CTC	1	417	74	0.697841726618705	1.3902323500114
CATGTTGCTGGTAATCTTTCC	CCA	1	160	74	0.7	0.350304943610497
CATGTTGGGGTTTCCTTTACC	CCT	2	42	74	0.75	0.297387568595535
CATGTTGTTGGTAATCTTTCC	CCA	1	132	74	0.827586206896552	0.296393017246215
CATGTTTTGTGTGAATGAAAC	ACT	2	6	74	1	0.0331007702383667
CATGAAGGCACAGACTTTTCT	NULL	1	7	22	0	0.005042890405392
CATGAATTGCAATAAATGGCT	NULL	1	10	22	0	0.00720412915056
CATGACATTTTATTTTATTTC	TCT	1	1	22	1	0.00562329687447156
CATGAGCACCTCCAGCTGTAC	ACT	1	23	22	0.777777777777778	0.100594532976658
CATGATCCTCCAGTATATTTC	TCT	1	1	22	1	0.00562329687447156
CATGCCAGACAAGAGGCTGCC	CCT	1	14	22	1	0.0787261562426018
CATGCCTGTAATCCCAGCTGC	GCT	1	3	22	1	0.0168698906234147
CATGCTACTGCACTCCAGCCT	CTG	1	5	22	0.333333333333333	0.00318238983830772
CATGGAAAATATCAATAGTGG	GGT	1	5	22	0.666666666666667	0.00854211576783516
CATGGCGTGACCAGCTTTGTT	TTT	5	2574	22	0.613935969868173	1.8112727333704
CATGTAATGGTAACTTGGACT	CTT	1	11	22	0.5	0.0161244449102648
CATGTGCGAGACCACCCCTAT	ATT	1	878	22	0.623655913978495	0.420399509815162
CATGTGTTTTTTTTTTTTTTT	NULL	1	2	22	0	0.000480275276704
CATGTTAACCCCTCCACTCTT	TTT	1	354	22	0.636363636363636	0.119785020148857
CATGTTCTGTGAGGGCTTCCT	CTT	1	2	22	1	0.00093721614574526
CATGTTCTGTGTGGGCTTCCT	CTC	1	417	22	0.697841726618705	0.227136976502991
CATGTTCATTATAATCTCAAA	AAG	2	8	2	1	0.00477128219652132
CATGAGCCTTGGTATCAAGAG	AGG	2	646	2	0.53804347826087	0.0587633308598753
CATGAATTGAAGAAACTGACC	CCT	3	2458	8	0.704545454545455	1.41669700672594
CATGAATTGAAGAAGCTGACC	CCC	1	17	8	0.8	0.00114964942883754
CATGAGCACTAATCAGTCTTC	TCC	1	2	8	1	0.00135252873980887
CATGTACTGTGTGGGCTTCCC	CCC	1	1	8	1	0.000676264369904434
CATGTTTGTATTTGAAAATGC	GCC	1	1	8	1	0.000676264369904434
CATGGTTATGGCAGCACTGCA	NULL	86	86	87	0	8.30179354966387
CATGAATAAATGGATCTGTGA	GAG	1	10	9	0.5	0.00826502647536613
CATGATGGCTGGTATCGATGA	GAC	1	4	9	0.666666666666667	0.00220400706009763
CATGCAATTAAAAGGTACAAT	ATG	1	8	9	0.571428571428571	0.0142658842072354
CATGCAGGAGGAGACGCCACT	CTG	1	60	9	0.785714285714286	0.147116930887115
CATGGAAAAATGGTTGATGGA	GAA	1	39	9	0.363636363636364	0.0410245859595446
CATGGTGAAGGCAGTAGTTCT	CTG	2	66	9	0.48	0.0988625775561415
CATGTAGAATGCAAAAATGTT	TTG	1	1	9	1	0.00312066217033275
CATGTTGTGAACCTTGAGGGT	GTG	1	1	9	1	0.00312066217033275
CATGAGCCTTGGTATCAAGAG	AGG	2	646	2	0.53804347826087	0.177983087915072
CATGAATTGAAGAAACTGACC	CCT	1	2458	12	0.704545454545455	0.4533430421523
CATGCTGAATCTAAATTATAC	ACA	1	15	12	0.5	0.00573014645827798
CATGCTTCCTCCACAGTAACA	CAC	1	1	12	1	0.00135897296306468
CATGGAGCACACCCTGAATCA	CAT	2	1141	12	0.968926553672316	1.50240603317481
CATGGAGCACACCCTGAATCT	CTC	1	25	12	0.8	0.0979558693376726
CATGGGCGACTCTGGCGGCCC	CCC	1	40	12	0.875	0.00507198277428326
CATGGTGAAACCCCGTCTCTA	TAC	1	16	12	0.888888888888889	0.0193276154746977
CATGTTCATACACCTATCCCA	CAC	1	8	12	1	0.0108717837045175
CATGTTGCTGGTAATCTTTCC	CCA	1	160	12	0.7	0.00811517243885321
CATGAGCCTTGGTATCAAGAG	AGG	2	646	25	0.53804347826087	1.37114438673042
CATGCCAGGGTGATTCTGGTG	TGG	1	21	25	1	0.0414211926566466
CATGCCCGCCTTCCTGGTTTG	TGG	1	1	25	1	0.0019724377455546
CATGCCTGGGAAGGCGTGGAG	AGG	3	233	25	0.757142857142857	0.695932391995822
CATGCTGAATTGCAATAAATG	TGG	1	1	25	1	0.0019724377455546
CATGGGGGGCCCCGTCCCCCG	CGG	1	2	25	1	0.0039448754911092
CATGGTTATTTTTAACGTTGG	GGG	1	1	25	1	0.0019724377455546
CATGGTTGGATAGGGGCAGGG	NULL	1	4	25	0	0.0039448754911092
CATGTCAGGGTAATTCTGGTG	TGG	1	4	25	1	0.0078897509822184
CATGTCAGGGTGATTCTGGTG	TGG	9	3407	25	0.939597315436242	12.6283671929481
CATGTCAGGGTGGTTCTGGTG	TGG	1	20	25	1	0.039448754911092
CATGTCAGGGTTATTCTGGTG	TGG	1	3	25	1	0.0059173132366638
CATGTTGGTCCTCTGCCCTGT	NULL	1	2	25	0	0.000452990987688228
CATGAAAACATTCTCCTCCGC	NULL	8	22	379	0	2.03423224187569
CATGAAAGTGAAGATCTGGCT	CTG	2	5	379	0.333333333333333	0.188366245050165
CATGAACAGAATCCTGGGGCT	NULL	1	1	379	0	0.0282549367575247
CATGAACCCGGGAGGCGGAGC	GCT	1	10	379	1	0.141274683787624
CATGAAGACAGTGGCTGGCGC	NULL	1	2	379	0	0.100165393534306
CATGAAGGAAAAAGGTATATG	TGC	1	1	379	1	0.100165393534306
CATGAAGTGTGCGCTGAGCTG	TGC	1	1	379	1	0.100165393534306
CATGAATAGGTCCAACCAGCT	CTG	2	22	379	0.0909090909090909	0.565098735150494
CATGAATTGAAGAAACTGACC	CCT	1	2458	379	0.704545454545455	33.1906471339219
CATGAATTGAAGAAACTGACG	CGC	1	11	379	1	1.10181932887737
CATGAATTGAAGAAACTGACT	CTC	2	23	379	0.272727272727273	0.945256066069918
CATGAATTGAAGAAACTGCCG	CGC	1	1	379	1	0.100165393534306
CATGAATTTGACTCAGATGTG	TGC	1	1	379	1	0.100165393534306
CATGACAAAGATGCCAAAAGC	NULL	1	2	379	0	0.100165393534306
CATGACGCTGGACGCTCCAAG	AGC	2	379	379	0.75	28.4720131121266
CATGACGCTGGTCGCTCCAAG	AGC	1	3	379	1	0.300496180602919
CATGACTTGATTTGAGCTTTG	TGC	1	2	379	0.5	0.100165393534306
CATGAGCACCTCCAGCTGTAC	ACT	1	23	379	0.777777777777778	0.351442773100928
CATGAGCCACTGCGCACCTGG	GGC	1	4	379	1	0.400661574137226
CATGAGGAAGAAGAAGCAGCT	NULL	1	1	379	0	0.0282549367575247
CATGAGGCTACGGAAACAGGC	GCC	11	79	379	0.590909090909091	4.42711700022532
CATGAGGCTGCCTGTGTAGCT	NULL	1	1	379	0	0.0282549367575247
CATGAGGGCCTCCAATGTGCT	NULL	1	1	379	0	0.0282549367575247
CATGAGGGCTTCCAATGTGCT	CTG	5	74	379	0.21875	3.2669770625888
CATGATACAAGTGCACTGTGG	GGC	1	1	379	1	0.100165393534306
CATGATGCGGGCATCCACGCC	CCT	1	11	379	1	0.0440522837208061
CATGATGGTCAGAAGCACCAG	AGC	1	1	379	1	0.100165393534306
CATGATGGTCAGAAGCGCCAG	AGT	10	64	379	0.88	11.2826299277043
CATGATGTCATTGTTCAGAGC	NULL	1	2	379	0	0.100165393534306
CATGATTGCCTTCAAGCCAAG	AGC	2	10	379	1	2.00330787068613
CATGATTGCCTTCAAGCCTGG	GGC	1	1	379	1	0.100165393534306
CATGATTTGTTGATTTGGGGG	GGC	1	1	379	1	0.100165393534306
CATGCAAGATAAATTTATTTG	TGC	1	1	379	1	0.100165393534306
CATGCAATAAACTGAAAAGAG	AGG	1	40	379	0.583333333333333	2.33719251580048
CATGCAATGAACTGAAAAGAG	AGC	1	1	379	1	0.100165393534306
CATGCAATGTGTTATGTAGTG	TGC	1	6	379	1	0.600992361205838
CATGCACCTAATTGGAAGCGC	GCC	14	56	379	0.5	3.45203047106177
CATGCACCTGTAATCTCAGCT	NULL	1	1	379	0	0.0282549367575247
CATGCAGAAGAGGCTCCCAGG	GGC	1	1	379	1	0.100165393534306
CATGCAGGAGGAGACGCCACT	CTG	3	60	379	0.785714285714286	0.726555516622064
CATGCATCTAAACTGCTGGGC	GCA	3	6	379	0.5	0.369860407613761
CATGCATTTGTAATAATCTTC	TCT	1	8	379	1	0.113019747030099
CATGCCACTGCATTCCAGCCT	NULL	1	2	379	0	0.0565098735150494
CATGCCATTCTCCCGCCTCAG	AGC	1	1	379	1	0.100165393534306
CATGCCATTCTCCTGCCTCAG	AGC	1	2	379	1	0.200330787068613
CATGCCCCAGCCAGTCCCCAC	ACA	1	21	379	0.333333333333333	0.369293923977132
CATGCCGGCCGCCCCGCGCCG	CGC	1	1	379	1	0.100165393534306
CATGCCTATTTACTGGAAACC	CCA	1	26	379	0.8	0.356325490100491
CATGCCTGCAGGAGAATCGCT	NULL	1	1	379	0	0.0282549367575247
CATGCCTGTAATCCCAGCTAC	ACT	1	20	379	0.833333333333333	0.248576923996273
CATGCCTGTAGTCCCAGCTAC	ACT	1	4	379	1	0.0257525376500758
CATGCCTGTGAATAGCCACTG	TGC	1	1	379	1	0.100165393534306
CATGCCTGTGGTCCCAGCTGC	GCT	1	2	379	1	0.0282549367575247
CATGCCTGTTCTTGCGGGGGG	GGC	1	1	379	1	0.100165393534306
CATGCGCCGCGGTGGCTACCG	CGC	1	2	379	1	0.200330787068613
CATGCTAAGACTTCACCAGTC	TCA	1	58	379	0.481481481481481	2.48797561303077
CATGCTACTGCACTCCAGCCT	CTG	1	5	379	0.333333333333333	0.0941831225250824
CATGCTCTGGCTCGGCAATCG	CGC	1	5	379	1	0.500826967671532
CATGCTGACTCTCAGAGGCTG	TGC	1	1	379	1	0.100165393534306
CATGCTGGGTTAATAAATTGC	GCC	2	21	379	0.428571428571429	1.3869765285516
CATGCTGTGTCTGTTATGCGG	GGC	1	2	379	0.5	0.100165393534306
CATGCTGTTAATAAATACTGG	GGC	1	1	379	1	0.100165393534306
CATGCTTACAAGCAAGTACAG	AGC	1	1	379	1	0.100165393534306
CATGCTTGGGATGTCTCTAGC	GCT	1	2	379	1	0.0333884645114355
CATGCTTGTGCACAACTCTTG	TGC	1	1	379	1	0.100165393534306
CATGGAAATACAGTTGTTGGC	GCC	2	8	379	0.333333333333333	0.575338411843628
CATGGAACAGTATGACCATTG	TGC	1	1	379	1	0.100165393534306
CATGGAATTAGCAATAGTTTG	TGC	1	1	379	1	0.100165393534306
CATGGACAGGTTGAGCTGAAG	AGC	1	1	379	1	0.100165393534306
CATGGACCCCTGTCATAAAGC	GCC	4	19	379	0.857142857142857	0.752930115499442
CATGGAGACAATGTTTTCCTG	TGC	1	1	379	1	0.100165393534306
CATGGAGAGCTCCCGTGAGTG	TGC	1	4	379	1	0.400661574137226
CATGGAGCACACCCTGAATCA	CAT	4	1141	379	0.968926553672316	85.4117829859882
CATGGAGCACACCCTGAATCG	CGC	3	16	379	1	3.2052925930978
CATGGAGGCCTCAGCTGCTCT	CTG	1	4	379	0.333333333333333	0.0753464980200659
CATGGAGGCCTGCAAGTGATG	TGC	1	1	379	1	0.100165393534306
CATGGAGGCTGGGCGTGGTGG	GGC	1	1	379	1	0.100165393534306
CATGGAGTGTGCTGGAGGGTA	TAC	2	3	379	1	0.115886419425341
CATGGATTTCTCATTTCATCT	NULL	1	1	379	0	0.0282549367575247
CATGGCAATAAGTGTCAGACT	NULL	1	1	379	0	0.0282549367575247
CATGGCAGACCCACGGCCTGG	GGC	1	1	379	1	0.100165393534306
CATGGCAGACTATCCCTGGCT	NULL	1	3	379	0	0.0847648102725741
CATGGCAGCCATCCGCAGGGC	GCC	5	19	379	0.333333333333333	1.36642872812862
CATGGCCCATTTTATTGTCTG	TGC	1	1	379	1	0.100165393534306
CATGGCCCGCAGTGCCTTTTG	TGC	1	1	379	1	0.100165393534306
CATGGCGAAATCTTGTCTCTG	TGC	1	1	379	1	0.100165393534306
CATGGCGAAATCTTGTCTGTA	TAC	1	15	379	1	0.579432097126705
CATGGCGCTGGACGCTCCAAG	AGC	1	3	379	1	0.300496180602919
CATGGCGGTGACAGAGCCAGG	GGC	2	6	379	1	1.20198472241168
CATGGCGTGACCAGCTTTGTC	TCT	1	37	379	0.5	1.21333548118449
CATGGCTGCCAACAGCTAAAG	AGC	1	2	379	1	0.200330787068613
CATGGCTGCCCTCAGATCCCT	NULL	1	1	379	0	0.0282549367575247
CATGGCTGTGCCTGGAAGAAC	ACA	1	86	379	0.222222222222222	2.9579518901109
CATGGGACCACTGAAGAAAGA	GAC	1	67	379	0.923076923076923	2.38904310815318
CATGGGCAACACAGTGAGATG	TGC	1	1	379	1	0.100165393534306
CATGGGCAAGCCCCAGCGCCT	CTA	2	36	379	0.4	1.22061326792507
CATGGGCAAGCCCCATCGCCT	NULL	1	1	379	0	0.0282549367575247
CATGGGCACTGCAGGGACAGT	GTC	1	1	379	1	0.139219779296167
CATGGGCATTTTGTTTATGAG	AGC	2	7	379	1	1.40231550948029
CATGGGCCTGCTGCTGGTGGC	GCA	1	7	379	0.5	0.206768230872017
CATGGGCGACAGAGCAAGACT	NULL	1	3	379	0	0.0847648102725741
CATGGGCTCAAAACTGGCCTG	TGC	1	1	379	1	0.100165393534306
CATGGGCTTTACCCTTCCCTG	TGC	1	2	379	1	0.200330787068613
CATGGGTCCTGTTCCCGTGTG	TGC	1	4	379	1	0.400661574137226
CATGGGTGGCCCGGGCTGGGG	GGC	2	3	379	1	0.300496180602919
CATGGTAATGCATATTTAGAG	AGC	1	2	379	1	0.200330787068613
CATGGTATTACTTGCTAAATG	TGC	1	1	379	1	0.100165393534306
CATGGTCAGGTTGAGCTGAAG	AGC	1	4	379	0.5	0.200330787068613
CATGGTGAAGGCAGTAGTTCT	CTG	3	66	379	0.48	1.9394188590365
CATGGTGCCAGCCCTCCTGGG	GGC	4	14	379	1	2.80463101896058
CATGGTGCCATATTTAGCTAC	ACT	2	7	379	1	0.0450669408876326
CATGGTGGGGGTTCTCATTTG	TGC	1	1	379	1	0.100165393534306
CATGGTGGTAGGCGCCTGTGG	GGC	1	1	379	1	0.100165393534306
CATGGTGGTGGCAGCTGTGCT	NULL	1	1	379	0	0.0282549367575247
CATGGTGTGTGCTGGAGGGTA	TAT	4	387	379	0.859154929577465	25.6876122382538
CATGGTGTGTGCTGGAGGGTG	TGC	1	9	379	0.8	0.721190833447006
CATGGTTGTCCATTCTGGGGC	GCT	1	2	379	1	0.0333884645114355
CATGGTTTTTGCTTCAGCGGC	GCT	2	7	379	0.333333333333333	0.503421110363175
CATGTAAAATATTGAAGTGTC	TCT	1	6	379	0.5	0.251212074080538
CATGTAAGTAGCAAACAGGGC	GCA	2	9	379	0.333333333333333	0.342878585739206
CATGTACAGTAAATCTATACT	NULL	1	1	379	0	0.0282549367575247
CATGTACCAGCACAGCAATTG	TGC	1	4	379	1	0.400661574137226
CATGTACCCTTTTGGTATTGG	GGC	1	1	379	1	0.100165393534306
CATGTACTTTCTGTATAACTG	TGC	1	1	379	1	0.100165393534306
CATGTAGAGTATATGAGGAGG	GGC	1	1	379	1	0.100165393534306
CATGTATCCAAGAACTTAATG	TGC	1	1	379	1	0.100165393534306
CATGTCACTGAGTTCCAGCCG	CGC	1	2	379	1	0.200330787068613
CATGTCAGGGTGATTCTGGTG	TGG	13	3407	379	0.939597315436242	641.300528966355
CATGTCAGTTTATACCTTAAG	AGC	1	1	379	1	0.100165393534306
CATGTCATTATTTAGGGTAGG	GGC	1	1	379	1	0.100165393534306
CATGTCCAAGGAAGGATGTGC	GCT	1	7	379	1	0.0988922786513365
CATGTCCAGACTCCTCCTATG	TGC	1	1	379	1	0.100165393534306
CATGTCCCCCTTCGGCCCACT	NULL	1	1	379	0	0.0282549367575247
CATGTCCCCGTGGCTGTGGGG	GGC	1	1	379	1	0.100165393534306
CATGTCGGATATTAAGCCTAG	AGT	2	119	379	0.882352941176471	21.0347326422043
CATGTCTAGAACTGATCCAGC	GCA	13	77	379	0.36	5.41105776338932
CATGTCTCACTTAGGGTTGGA	GAC	1	4	379	1	0.154515225900455
CATGTCTGCACTGAGAAACTG	TGC	1	1	379	1	0.100165393534306
CATGTCTGTAATCCCAGCACT	NULL	1	4	379	0	0.113019747030099
CATGTCTGTTTTCTGATTGCG	CGC	2	5	379	1	1.00165393534306
CATGTCTTTTAGTAACACAAG	AGC	1	1	379	1	0.100165393534306
CATGTGAGGGAATAAACCTGG	GGC	1	3	379	0.666666666666667	0.200330787068613
CATGTGATGTTCCACAAGTGC	GCA	1	4	379	1	0.0565098735150494
CATGTGCTGAGGAAGCACGTG	TGC	2	4	379	1	0.801323148274451
CATGTGGAGTGGAGGAGATGC	NULL	1	3	379	0	0.15024809030146
CATGTGGGTGGAGAAGGGAGG	GGC	1	2	379	0.5	0.100165393534306
CATGTGGTCTGCAATGGACAG	AGC	1	1	379	1	0.100165393534306
CATGTGTCCACCATCTCTCTG	TGC	6	21	379	1	4.20694652844087
CATGTGTTTCCCAAATCTTCT	CTC	1	5	379	0.666666666666667	0.464065930987224
CATGTTAATTTGTTCAGCAGC	GCT	1	2	379	1	0.0282549367575247
CATGTTATAGGAGAAGGCTGG	GGC	1	1	379	1	0.100165393534306
CATGTTCTGTGTGGGCTTCCG	CGC	2	8	379	1	0.801323148274451
CATGTTCTGTGTGGGCTTCCT	CTC	6	417	379	0.697841726618705	47.6331998380809
CATGTTGTGATTAATAAAAGC	NULL	1	2	379	0	0.0847648102725741
CATGTTTGCAGTTGTTATTCT	NULL	1	1	379	0	0.0282549367575247
CATGTTTTAGCAGGACTTTTC	TCT	1	15	379	0.714285714285714	0.430245627898672
CATGGAAGATGTGTGCTCTGG	GGC	1	17	7	0.428571428571429	0.00287412357209385
CATGGGTCTCCAGGCTTGAGG	GGG	1	1	7	1	0.00059173132366638
CATGTCAGGGTGATTCTGGTG	TGG	5	3407	7	0.939597315436242	3.78851015788443
CATGAATTTTATTTCTGTTTG	TGT	1	6	12	1	0.0073384540005493
CATGGCGTGACCAGCTTTGCT	CTC	1	21	12	0.285714285714286	0.00412600124077528
CATGGCGTGACCAGCTTTGTT	TTT	6	2574	12	0.613935969868173	1.27337256372085
CATGTGCGAGACACCCCCTAT	ATT	1	2	12	1	0.000635771267335856
CATGTGCGAGACCACCCCTAT	ATT	2	878	12	0.623655913978495	0.66422319767596
CATGTGTACCTGTAATATTTT	TTT	1	16	12	0.25	0.00458444582308364
CATGATATAGTCAGCTTCCTT	NULL	1	1	38	0	0.00248869916110255
CATGCAATAAATGTTCTGGTT	TTT	1	111	38	0.71875	0.105750271384662
CATGCCCATCGTCCTAGAATT	TTA	1	71	38	0.387096774193548	0.108298553817011
CATGCTCTAGAACCTTGACCT	CTT	1	7	38	0.5	0.0177235634137621
CATGGCCTCCTCCCAGTAACT	CTT	1	42	38	0.75	0.0476958581999187
CATGGCGTAACCAGCTTTGTT	NULL	1	8	38	0	0.00165913277406836
CATGGCGTGACCAGCTTTGGT	GTT	1	21	38	0.5	0.0169387435405227
CATGGCGTGACCAGCTTTGTT	TTT	14	2574	38	0.613935969868173	9.29118571612456
CATGTGCCTCTAGTCTCAGTT	NULL	1	1	38	0	0.00248869916110255
CATGTGCGAGACCACCCCTAT	ATT	4	878	38	0.623655913978495	2.82981158928106
CATGTTAACCCCTCCACTCTT	TTT	4	354	38	0.636363636363636	0.720817775206611
CATGAGCTGAAAAAAAAAAAA	NULL	2	2	3	0	0.000458444582308364
CATGGAACACAAAAAAAAAAA	AAA	1	1055	3	0.384615384615385	0.148818164410869
CATGATGAAAAGAAATTTATT	NULL	1	3	19	0	0.00435522353192946
CATGGCAAAACCCAGTCTCTT	NULL	1	1	19	0	0.00145174117730982
CATGGCGTGACCAGCTTTGTT	TTT	8	2574	19	0.613935969868173	3.73678179039547
CATGTAATTTATGTTCTTTTT	NULL	1	1	19	0	0.00145174117730982
CATGTCGGAATTAAGCCTAGT	GTT	1	8	19	1	0.0103281945192916
CATGTGCGAGACCACCCCTAT	ATT	1	878	19	0.623655913978495	0.397464880179168
CATGTGTACCTGTAATATTTT	TTT	1	16	19	0.25	0.00290348235461964
CATGTTAACCCCTCCACTCTT	TTT	3	354	19	0.636363636363636	0.327037694306703
CATGCACAAACGGTAGTTTTG	TGT	2	188	6	1	0.0383230375584241
CATGCGCTGGTTCCAGCAGAA	AAG	1	49	6	0.214285714285714	0.00939346182440136
CATGCTCATCCCATACCCCAG	AGT	1	38	6	0.857142857142857	0.0156760432628731
CATGGAACACACAAAAAAAGT	NULL	1	1	6	0	0.000407691888919405
CATGGGTTTACTGAGGCTCTG	TGT	1	164	6	0.941176470588235	0.130415416326209
CATGATTATTTTTCTAAGCTG	TGA	1	42	6	0.571428571428571	0.0149791784175972
CATGCCCATCGTCCTAGAATT	TTA	1	71	6	0.387096774193548	0.00944987380951757
CATGGCGTGACCAGCTTTGTT	TTT	4	2574	6	0.613935969868173	1.91507107729407
CATGTCGGATATTAAGCCTAG	AGT	2	119	2	0.882352941176471	0.0285384322243584
CATGAATATCAGGCTCAACCG	CGT	1	18	23	1	0.328008109532177
CATGAATTGCAATAAATGGGT	NULL	2	10	23	0	0.0069458618112195
CATGACACAGCAAGACGAGAA	AAG	1	22	23	0.857142857142857	0.100594532976658
CATGACGCTGGACGCTCCAAG	AGC	1	379	23	0.75	0.331792252964973
CATGAGCCTTGGTATCAAGAG	AGG	1	646	23	0.53804347826087	0.916690694397737
CATGAGCTGTGTAAATTTTGT	NULL	1	3	23	0	0.00208375854336585
CATGATGTTTTGGTTACTATA	TAG	1	1	23	1	0.00533455856694398
CATGATTCTCCAGTATATTTG	TGT	1	31	23	0.833333333333333	0.0429062599711381
CATGCAAGCATCCCCGTTCCA	CAG	1	17	23	0.857142857142857	0.0777321391183266
CATGCAATAAACTGAAAAGAG	AGG	1	40	23	0.583333333333333	0.0380406255058701
CATGCCATTCTAGCCTGGGCA	CAG	1	1	23	1	0.00533455856694398
CATGCCTAGCTGGATTGCAGA	GAG	1	26	23	0.916666666666667	0.127140312512165
CATGGGTGCTTATTGGTATTG	TGT	1	59	23	0.954545454545455	0.0831067416767811
CATGGTGAAACCCCGTCTCTG	TGG	1	4	23	1	0.00604880908636744
CATGTACATATTGAGAATAAA	AAG	1	1	23	1	0.00533455856694398
CATGTCCTCAAAACAAAAAAG	AGA	1	11	23	0.333333333333333	0.01170814857375
CATGTCGGATATTAAGCCTAG	AGT	1	119	23	0.882352941176471	0.0738076844775103
CATGGGATTTGGCCTTTTTGA	GAC	1	58	3	0.6	0.017044321264755
CATGTCAGGGTGATTCTGGTG	TGG	2	3407	3	0.939597315436242	0.405911802630475
CATGTCAGGGTGATTCTGGTG	TGG	2	3407	2	0.939597315436242	0.541215736840633
CATGAACCTGGGAGGCAGAGC	GCT	1	3	71	1	0.0266364524237249
CATGAAGTTCAATAAACCAGC	GCC	1	6	71	1	0.0532729048474498
CATGAATTGAAGAAACTGACC	CCT	2	2458	71	0.704545454545455	7.27513682549938
CATGAGACCATATTAAATTCT	NULL	1	2	71	0	0.0355152698982999
CATGAGGGCTTCCAATGTGCT	CTG	4	74	71	0.21875	2.05322654099546
CATGAGTCAGCTGGAAAGTCT	NULL	1	3	71	0	0.0532729048474498
CATGATGCTGGACACACTGTC	TCA	1	2	71	1	0.0291655701286038
CATGATTTCTTCCTTCTGTCT	NULL	2	2	71	0	0.0710305397965997
CATGCAAAATCAGGAAAGGCT	NULL	1	6	71	0	0.1065458096949
CATGCAGGAGGAGACGCCACT	CTG	1	60	71	0.785714285714286	0.228312449346213
CATGCATCTGTAGTCCCAGCT	NULL	1	1	71	0	0.0177576349491499
CATGCCACTGCACTCCAGCCT	CTG	2	65	71	0.571428571428571	0.989353947166925
CATGCCACTGCACTCCAGGCT	NULL	1	2	71	0	0.0355152698982999
CATGCCACTGCACTTCAGGCT	NULL	1	2	71	0	0.0355152698982999
CATGCCACTGCCCTGCGGCCT	NULL	1	1	71	0	0.0177576349491499
CATGCCAGACAAGAGGCTGCC	CCT	1	14	71	1	0.12430344464405
CATGCCCATCGTCCTAGAATC	NULL	1	2	71	0	0.00341492979791345
CATGCCTATAATCCCAACACT	CTT	1	2	71	1	0.0112175269725399
CATGCCTATTTACTGGAAACC	CCA	2	26	71	0.8	0.0612304056970479
CATGCTAAGACTTCACCAGTC	TCA	2	58	71	0.481481481481481	0.79087658472932
CATGCTGCTATACGAGAGAAT	ATC	1	17	71	0.888888888888889	0.0847546482369684
CATGGAAAAGGACAGCCCTCT	NULL	1	1	71	0	0.0177576349491499
CATGGACATCAATTCTTTCCT	NULL	1	1	71	0	0.0177576349491499
CATGGAGCCACAGAGCTGGCT	NULL	1	2	71	0	0.0355152698982999
CATGGCAGATGCCAAAGTTGC	NULL	2	3	71	0	0.0111754570348868
CATGGCATCGGCAGCCTCACC	CCT	1	4	71	1	0.0100676131197063
CATGGCGTGACCAGCTTTGCT	CTC	1	21	71	0.285714285714286	0.266364524237249
CATGGCGTGACCAGCTTTGTC	TCT	1	37	71	0.5	0.301369624320285
CATGGGCAAGCCCCAGCGCCT	CTA	1	36	71	0.4	0.383564914901638
CATGGGTTTACTGAGGCTCTC	NULL	2	6	71	0	0.0102447893937403
CATGGTGAAGGTAGTAGATCT	NULL	1	1	71	0	0.0177576349491499
CATGGTTTTTAATTAGATACT	NULL	1	1	71	0	0.0177576349491499
CATGTACCTGTGGTCCCAGCT	NULL	1	1	71	0	0.0177576349491499
CATGTATTTTCCAGCTGCCTC	TCT	1	20	71	0.666666666666667	0.137080111281899
CATGTCTGTGTCCCGGCTGCT	NULL	1	1	71	0	0.0177576349491499
CATGTTCATACACCTATCCCC	CCC	1	533	71	0.702380952380952	1.21310746693392
CATGTTCTGTGTATAGCGACT	NULL	1	1	71	0	0.0177576349491499
CATGTTCTGTGTGGGCTTCCT	CTC	9	417	71	0.697841726618705	7.7392243561949
CATGTTGGCCAGGCTGGTCTC	TCC	1	10	71	0.333333333333333	0.0482919365361498
CATGTTTTAGCAGGACTTTTC	TCT	1	15	71	0.714285714285714	0.163561832398764
CATGTTTTTGTATTATGTATC	TCT	1	6	71	1	0.0874967103858115
CATGTCAGGGTGATTCTGGTA	TAG	2	61	2	1	0.0363810267484751
CATGAGCCTTGGTATCAAGAG	AGG	1	646	5	0.53804347826087	0.0630667060996136
CATGGAACACACAAAAAAAAG	NULL	1	3	5	0	0.000633997846785407
CATGTCAGGGTGATTCTGGTG	TGG	3	3407	5	0.939597315436242	1.39652989238342
CATGACGCTGGACGCTCCAAG	AGC	1	379	4	0.75	0.400661574137226
CATGGAGCACACCCTGAATCA	CAT	1	1141	4	0.968926553672316	0.600962413269926
CATGTCAGGGTGATTCTGGTG	TGG	2	3407	4	0.939597315436242	4.51222887575272
CATGAGCCTTGGTATCAAGAG	AGG	1	646	26	0.53804347826087	0.381961650589189
CATGCCTGGGAAGGCGTGGAG	AGG	1	233	26	0.757142857142857	0.193866880627407
CATGGATGTGCAGCGGGCCAG	AGG	1	12	26	0.4	0.0186080005664332
CATGGCACCAAGTACAAAGTG	TGG	1	7	26	1	0.0504853791111609
CATGGGGCTACGTCCCTTGTG	TGG	1	73	26	0.941176470588235	0.495520359679294
CATGTCAGGGTGATTCTGGTG	TGG	19	3407	26	0.939597315436242	26.6056454615078
CATGTTTCAGGCAGACTTGGG	NULL	1	2	26	0	0.00439571840437882
CATGAAGGTAACAGGCATCTT	TTT	1	37	117	0.5	0.0926149745179357
CATGACAGCAAGTTCAATGTT	TTT	1	1	117	1	0.00500621483880733
CATGACATATTCAATAGAAGT	GTT	1	1	117	1	0.00500621483880733
CATGAGTATGACCTAGGTATA	NULL	1	1	117	0	0.0387604073910586
CATGATAATTCTTTGTATATA	TAC	1	11	117	0.571428571428571	0.182727634843562
CATGATGCAAGAGAGTAGGTA	NULL	1	1	117	0	0.0387604073910586
CATGATGTACTCTGGGGAGCT	CTT	1	4	117	0.666666666666667	0.0133499062368196
CATGCAAAGGAAGCTTTTTTT	NULL	1	3	117	0	0.0739971413829301
CATGCAATAAATGTTCTGGTT	TTT	2	111	117	0.71875	0.798804155217195
CATGCCCATCGTCCTAGAATT	TTA	2	71	117	0.387096774193548	1.12740966233638
CATGCCTGAAAACTAGTTTTA	NULL	1	1	117	0	0.0387604073910586
CATGCCTGAAATTTGGAAGTA	NULL	1	1	117	0	0.0387604073910586
CATGCCTGTAAAGCCCAAACA	CAT	1	3	117	1	0.0416557334358453
CATGCCTGTAATCCCAGCACT	CTT	1	37	117	0.833333333333333	0.154358290863226
CATGCCTGTAATCCCAGCCTT	NULL	1	6	117	0	0.015018644516422
CATGCTCCTCACCTGTATTTT	TTG	2	66	117	0.241379310344828	1.26631877319247
CATGCTTGCAAACCACTGGTA	NULL	1	2	117	0	0.0775208147821173
CATGGAACACAAAAAAAAATA	NULL	1	4	117	0	0.155041629564235
CATGGAAGCTTTGCAGGCTGT	GTT	1	1	117	1	0.00500621483880733
CATGGAATGTAAGTAAAACTT	TTT	1	25	117	0.0666666666666667	0.0907061792786344
CATGGACCTGCCAGCCACCTT	NULL	1	3	117	0	0.007509322258211
CATGGAGGGAGTTTCATTAAA	AAT	1	97	117	0.973684210526316	1.31142480088815
CATGGCATATTTACTCTTACT	CTT	1	1	117	1	0.00500621483880733
CATGGCCTCCTCTTTGCTGAT	ATT	1	15	117	0.375	0.0281599584682913
CATGGCCTCCTCTTTGCTGGT	GTT	1	1	117	1	0.00500621483880733
CATGGCGTGACCAGCTTTGTT	TTT	23	2574	117	0.613935969868173	76.5547345012707
CATGGGATTTGGCCTTTTTGA	GAC	1	58	117	0.6	0.483206507855805
CATGGGGAAGCAGATTTGGGT	GTA	2	31	117	0.2	0.633397279821846
CATGGTATAATCAGGCTGGTA	NULL	1	1	117	0	0.0387604073910586
CATGGTGAAACCCCATCTGTA	TAC	1	5	117	0.8	0.0387604073910586
CATGGTGAAACCCTGTCTCTA	TAC	1	25	117	0.928571428571429	0.069215013198319
CATGGTGAAGGCAGTAGTTCT	CTG	1	66	117	0.48	1.08969664882287
CATGGTGGCAGGCGCCTGTAT	ATT	1	6	117	0.666666666666667	0.0200248593552293
CATGGTGGCGGATGCCTGTAA	AAT	1	1	117	1	0.0138852444786151
CATGGTGTGAAATAAAAGTTT	NULL	1	3	117	0	0.007509322258211
CATGGTGTGCGCTGGGGGCGA	GAT	1	160	117	0.859154929577465	1.90873219875047
CATGGTGTGTGCTGGAGGGTA	TAT	8	387	117	0.859154929577465	4.22543032685625
CATGTAAACTTCAATGTTCTA	NULL	1	3	117	0	0.116281222173176
CATGTAAATAAATACATTCTT	NULL	1	5	117	0	0.12332856897155
CATGTAAATTTTGCACAGTTA	NULL	1	1	117	0	0.0387604073910586
CATGTAATAAAGGTGTTTATT	TTG	1	77	117	0.209302325581395	1.53343676054347
CATGTACATATGTCCATTTTT	TTT	1	1	117	1	0.00500621483880733
CATGTACATTACATAAAGCTA	NULL	1	1	117	0	0.0387604073910586
CATGTAGGTTGTCCAAAAATA	NULL	1	1	117	0	0.0387604073910586
CATGTATTTTCTTTTATCTTT	NULL	1	2	117	0	0.0493314275886201
CATGTCACCCAGGGACCCATT	TTT	1	16	117	0.333333333333333	0.0266998124736391
CATGTCAGATCTTTGTACGTA	TAA	1	40	117	0.391304347826087	0.94373165821708
CATGTCCTCAAAACAATAATA	NULL	1	1	117	0	0.0387604073910586
CATGTGAAGAAATGCTGCATT	TTT	1	1	117	1	0.00500621483880733
CATGTGCCTGTAATCCCAGCT	NULL	1	2	117	0	0.0493314275886201
CATGTGCCTGTAGTCCAGCTA	NULL	1	2	117	0	0.0775208147821173
CATGTGCGAGACCACCCCTAT	ATT	1	878	117	0.623655913978495	2.74125252098306
CATGTGCTTTACATAAAGCTA	NULL	1	1	117	0	0.0387604073910586
CATGTGGTTTTTGGGTGTTTT	TTT	1	20	117	0.857142857142857	0.0858208258081257
CATGTGTACTAGTGGGTTATT	TTT	1	1	117	1	0.00500621483880733
CATGTGTTCTAAAGTCTTTTT	TTT	1	10	117	0.142857142857143	0.049141211731359
CATGTTAACCCCTCCACTCTT	TTT	1	354	117	0.636363636363636	1.12776367005133
CATGTTAAGAGGGACTGAAAT	ATA	1	9	117	1	0.0490942572636748
CATGTTACACTAATAGAAACT	CTT	1	3	117	1	0.015018644516422
CATGTTCATTTTTATTATTTA	TAA	1	2	117	0.5	0.0387604073910586
CATGTTCTGTGTGGGCTTCCT	CTC	1	417	117	0.697841726618705	5.34153780607629
CATGTTCTGTGTGGGCTTCTT	NULL	2	5	117	0	0.0125155370970183
CATGTTGAGTTGGTGCTCAAT	ATA	1	17	117	0.428571428571429	0.208641242963558
CATGTTGCACCACTGCAATAT	ATT	1	1	117	1	0.00500621483880733
CATGTTTATTTTTATTATTTA	TAG	1	30	117	0.764705882352941	0.27360287570159
CATGCTGAATCTAAATTATAA	AAA	1	529	6	0.264150943396226	0.133842030815149
CATGGAACACACAAAAAAAAA	AAA	1	108	6	0.297297297297297	0.0260941700092274
CATGGTGAAACTCTTGTCTCT	CTA	1	1	6	1	0.00112938249973947
CATGTCCTCAAAACAATAAAA	AAA	1	463	6	0.508064516129032	0.0534929036312431
CATGTTCCCTCGTGATCCCAA	NULL	2	3	6	0	0.00103150031019382
CATGAATTGAAGAAACTGACC	CCT	2	2458	4	0.704545454545455	0.585568096113388
CATGCCTATTTACTGGAAACC	CCA	1	26	4	0.8	0.000879143680875765
CATGAAGATCCCCGCGATACT	CTT	1	9	11	1	0.0147611542954878
CATGCCTATAATCCCAGCACT	CTT	1	4	11	1	0.001680963468464
CATGGCGTGACCAGCTTTGTT	TTT	4	2574	11	0.613935969868173	1.49930545024491
CATGAGTAAGCTCCCTGCTGT	NULL	1	1	17	0	0.00173269052790747
CATGATAACTGTTGTGAGTAG	AGT	1	11	17	1	0.0095297979034911
CATGCACAAACGGTAGTTTTG	TGT	1	188	17	1	0.162872909623302
CATGCCACTTCTGGTCTCGTC	TCG	1	1	17	1	0.0303050970763425
CATGGCAGATGCCAAAGTTGG	GGT	1	68	17	0.714285714285714	0.0455696343010097
CATGGGCTTTGGTGGGGGACG	CGT	1	3	17	1	0.00259903579186121
CATGGGGCTGGGGTCCTCCTG	TGT	2	75	17	0.91304347826087	0.3110882848241
CATGGGTTTACTGAGGCCCTG	TGA	1	3	17	1	0.00259903579186121
CATGGGTTTACTGAGGCTCTG	TGT	2	164	17	0.941176470588235	0.548693730237825
CATGGTGTGCGCTGGGGGCGG	GGT	1	5	17	1	0.00269449084883798
CATGTAAGAAGTGCCTTTGGT	NULL	1	1	17	0	0.00173269052790747
CATGTAATAAAATTATTAAGT	NULL	1	11	17	0	0.0190595958069822
CATGTCGGATATTAAGCCTAG	AGT	1	119	17	0.882352941176471	0.203654008333646
CATGTTTCCACTATTGTGCTG	TGT	1	10	17	1	0.00866345263953737
CATGAAAGACCAAAGGTAGCT	NULL	1	1	646	0	0.088991543957536
CATGAAAGTTCAGATCCCTTC	TCC	1	1	646	1	0.0293816654299376
CATGAAATGAAGAAACTGACC	CCC	1	3	646	1	0.0378400236597682
CATGAACTGAAGAAACTGACC	CCC	1	14	646	0.75	0.308507487014345
CATGAATAAAAATACAATTCT	NULL	1	1	646	0	0.088991543957536
CATGAATAGCAATAAATGGCT	NULL	1	1	646	0	0.088991543957536
CATGAATATTGAGAAGAAACT	NULL	1	16	646	0	1.42386470332058
CATGAATCGAAGAAACTGACC	CCC	1	10	646	1	0.44495771978768
CATGAATTGAAGAAAATGACC	CCC	1	4	646	1	0.117526661719751
CATGAATTGAAGAAACTGACC	CCT	175	2458	646	0.704545454545455	248.969977958232
CATGAATTGAAGAAACTGACT	CTC	3	23	646	0.272727272727273	2.97717165239757
CATGAATTGAAGAAACTGGCC	CCA	3	14	646	1	1.03428412372188
CATGAATTGAAGAAACTTGAC	ACC	1	4	646	0.666666666666667	0.078351107813167
CATGAATTGAAGAAGCTGACC	CCC	2	17	646	0.8	0.655091330142139
CATGAATTGAAGAATCTGACC	CCC	1	7	646	1	0.0882933885394591
CATGAATTGAAGAGACTGACC	CCC	2	18	646	0.833333333333333	1.15223405927549
CATGAATTGAAGAGACTGATC	TCC	1	1	646	1	0.0293816654299376
CATGAATTGAAGGAACTAACC	CCC	1	1	646	1	0.0293816654299376
CATGAATTGAGGAAACTGACC	CCC	2	24	646	0.9	1.26928794657331
CATGAATTGAGGGAACCGACC	CCC	1	1	646	1	0.0293816654299376
CATGAATTGCAATAAATGGCT	NULL	4	10	646	0	1.77983087915072
CATGAATTGGAGAAACTGACC	CCC	3	19	646	1	0.239653483178532
CATGACACGGGAAGTGGAATC	TCC	1	1	646	1	0.0293816654299376
CATGACAGAGTGAGACCCTGC	GCC	2	2	646	1	0.0587633308598753
CATGACCCTTTAACAGCATCT	NULL	2	2	646	0	0.177983087915072
CATGACGCTGGACGCTCCAAC	ACC	2	25	646	0.933333333333333	1.37114438673042
CATGACTTCCTTTCTTAGACT	NULL	1	1	646	0	0.088991543957536
CATGAGCACCTCCAGCTGTAC	ACT	1	23	646	0.777777777777778	0.627622683894846
CATGAGCAGCGCCAGCCCAGC	GCT	2	10	646	0.5	1.0507028290171
CATGAGCCACCACACCCAGCC	CCC	1	1	646	1	0.0293816654299376
CATGAGCCACCGTGCCCCACC	CCC	1	5	646	1	0.22247885989384
CATGAGCCACTGCGCCCAGCC	NULL	1	26	646	0	1.34743667145116
CATGAGGAAAAGATGCTCTCC	CCC	1	1	646	1	0.0293816654299376
CATGAGGCTACGGAAACAGGC	GCC	3	79	646	0.590909090909091	2.74317912695872
CATGAGGGACTAGTGTGACCT	NULL	1	1	646	0	0.088991543957536
CATGAGGGCTTCCAATGTGCT	CTG	9	74	646	0.21875	10.2896472700901
CATGAGGTGATTCTGGTGGCC	CCC	1	1	646	1	0.0293816654299376
CATGAGTTGAAGAAACTGACC	CCC	4	23	646	0.714285714285714	1.31024051526996
CATGATAATAAAGCTGCTCTC	TCA	2	13	646	0.8	0.305569320471351
CATGATCACTAAAGAGTTGCT	NULL	1	1	646	0	0.088991543957536
CATGATCGTGCCACTGCACTC	TCC	1	7	646	0.5	0.102835829004782
CATGATGATTTATTAAACTTC	TCC	1	1	646	1	0.0293816654299376
CATGATGCGGGCATCCACGCC	CCT	1	11	646	1	0.13874675341915
CATGATGGTCAGAAGCGCACC	CCC	1	2	646	1	0.0587633308598753
CATGATTGTATCACTGCACTC	TCC	1	1	646	1	0.0293816654299376
CATGATTGTGCCACTGTACTC	NULL	1	2	646	0	0.170235588794063
CATGATTGTTCCACTGTGCTC	TCC	1	1	646	1	0.0293816654299376
CATGATTTTTGTATGTTTCCT	NULL	1	1	646	0	0.088991543957536
CATGCAAGTTCTGCACGTGTC	TCC	1	1	646	1	0.0293816654299376
CATGCACAAACGGTAGTTTTC	TCT	1	5	646	1	0.22247885989384
CATGCAGAGCTCACCGTTCTC	TCC	3	11	646	0.75	0.484797479593971
CATGCAGGACAGTTTTTCAAC	ACC	1	1	646	1	0.0293816654299376
CATGCAGTAAAATACAAAGTC	TCC	1	2	646	1	0.0587633308598753
CATGCAGTTCTCTGTGAAATC	TCT	1	4	646	1	0.292323738333239
CATGCATCTTCACCAGCAGCT	CTG	1	4	646	0.25	0.266974631872608
CATGCCAACCGTGCTTGTACT	NULL	1	1	646	0	0.088991543957536
CATGCCAAGAAAGAAGCTGCC	CCC	1	1	646	1	0.0293816654299376
CATGCCACCGCACTCCAGCCT	CTG	1	4	646	0.333333333333333	0.237310783886763
CATGCCACTGCACTCAAGCCT	NULL	1	1	646	0	0.088991543957536
CATGCCACTGCACTCCACCCT	NULL	1	1	646	0	0.088991543957536
CATGCCACTGCACTCCAGCCT	CTG	5	65	646	0.571428571428571	4.95810030620558
CATGCCAGAAGTGTATGGTTC	TCC	1	4	646	1	0.117526661719751
CATGCCAGACAAGAGGCTGCC	CCT	1	14	646	1	0.176586777078918
CATGCCATTGCACTCCAACCT	NULL	1	1	646	0	0.088991543957536
CATGCCATTGCACTCCAGCCT	CTG	2	13	646	0.5	0.578445035723984
CATGCCATTGCACTGCAGCCT	NULL	1	1	646	0	0.088991543957536
CATGCCCAGCCTACAATTCCT	NULL	1	1	646	0	0.088991543957536
CATGCCCCAATACAGGCCACC	CCC	1	3	646	1	0.0378400236597682
CATGCCCCAGCCAGTCCCCAC	ACA	1	21	646	0.333333333333333	0.642112957198589
CATGCCGAGGCCGGGGCCCCC	CCA	1	20	646	0.909090909090909	0.323559817386788
CATGCCGCTGCACTCCAGCCT	CTG	1	2	646	0.5	0.088991543957536
CATGCCTATTTACTGGAAACC	CCA	4	26	646	0.8	0.531844831664625
CATGCCTCTAATCTCGGTGCT	CTT	1	6	646	0.8	0.106789852749043
CATGCCTGTAATCCCAGCTAC	ACT	3	20	646	0.833333333333333	1.33102726611982
CATGCCTGTCCTGCACGGCTC	TCT	1	2	646	1	0.14616186916662
CATGCGCATTACAACTATTCT	NULL	1	1	646	0	0.088991543957536
CATGCGCCTGTAATCCCAGCT	NULL	1	1	646	0	0.088991543957536
CATGCGGCGCTCCCTTCCTTC	TCC	1	1	646	1	0.0293816654299376
CATGCTAAGACTTCACCAGTC	TCA	1	58	646	0.481481481481481	0.820510212376777
CATGCTACTCCTACCTATCTC	TCC	4	26	646	1	1.52784660235676
CATGCTCCTCACCTGTATTCT	NULL	1	1	646	0	0.088991543957536
CATGCTGACTTGTGTTTCCTC	TCC	1	2	646	1	0.0587633308598753
CATGCTGCCAGTTCCTGTTCT	NULL	1	1	646	0	0.088991543957536
CATGCTGCTCTACTCCAGCCT	NULL	1	1	646	0	0.088991543957536
CATGCTGGAAATAAAACAGCT	NULL	1	2	646	0	0.177983087915072
CATGCTGGGCCAGCCCCACCT	NULL	1	1	646	0	0.088991543957536
CATGCTGGGTTAATAAATTGC	GCC	1	21	646	0.428571428571429	0.264434988869439
CATGCTGGGTTAGTAAATTGC	GCC	1	1	646	1	0.0293816654299376
CATGCTGTTGGTGATATTCCT	NULL	4	13	646	0	2.31378014289594
CATGCTTATCCCTCTCTCTAC	ACC	1	1	646	1	0.0293816654299376
CATGCTTCTGTTTGAATTTCT	NULL	1	1	646	0	0.088991543957536
CATGCTTTCAATGTTGGCTTC	TCC	1	4	646	1	0.117526661719751
CATGGAAACTGAAGTTCTGCT	NULL	1	1	646	0	0.088991543957536
CATGGAACACATCCACAAGCT	CTG	1	9	646	0.4	0.480554337370694
CATGGAAGACAGAGAAAAGCC	CCT	2	6	646	1	0.266974631872608
CATGGAAGATGCCTGGGCTCT	NULL	2	2	646	0	0.177983087915072
CATGGAAGTTATGAAGATGCT	NULL	1	3	646	0	0.266974631872608
CATGGACCCCTGTCATAAAGC	GCC	1	19	646	0.857142857142857	0.478501408430413
CATGGACCTGCCAGCCACCCT	NULL	1	1	646	0	0.088991543957536
CATGGACGACACGAGCCGATC	TCC	1	10	646	0.833333333333333	0.244847211916147
CATGGACTCCTGGTTAATGGC	GCC	1	1	646	1	0.0293816654299376
CATGGACTGCTCTGGAATTCC	NULL	1	4	646	0	0.0587633308598753
CATGGAGAAGAGGCACCAGCC	CCA	4	56	646	0.666666666666667	3.37369286754932
CATGGAGCACACCCTGAATCA	CAT	2	1141	646	0.968926553672316	52.2200410030772
CATGGAGCACACCCTGAATCC	CCC	3	39	646	1	1.63780525934455
CATGGAGCACACCCTGAATCT	CTC	1	25	646	0.8	0.44495771978768
CATGGAGGAAGAAGAAGCAGC	GCC	1	11	646	1	0.323198319729314
CATGGAGGGCCGGTGACATCT	NULL	1	3	646	0	0.266974631872608
CATGGAGGTTTGCTATGTTGC	GCC	1	1	646	1	0.0293816654299376
CATGGATAGTTGTGGCCACCT	CTG	1	2	646	0.5	0.088991543957536
CATGGATTGAAGAAACTGACC	CCC	2	21	646	0.666666666666667	0.950701504642589
CATGGATTTTAATGTTTTTCT	NULL	1	1	646	0	0.088991543957536
CATGGCATACCTGCAGTACCC	CCC	1	2	646	1	0.0587633308598753
CATGGCATCGGCAGCCTCACC	CCT	1	4	646	1	0.0504533648796909
CATGGCCTTGTGAATCCAGTC	TCC	1	1	646	1	0.0293816654299376
CATGGCGGCCAGTACGTTGCT	CTC	2	5	646	0.333333333333333	0.296638479858453
CATGGCGTGACCAGCTTTGCT	CTC	1	21	646	0.285714285714286	1.33487315936304
CATGGCTAACACGGTGAAACC	CCC	1	2	646	1	0.0587633308598753
CATGGCTACTCTAGGAAGAGC	GCC	1	2	646	1	0.0587633308598753
CATGGCTCCCAGACTCTGTCT	NULL	1	4	646	0	0.355966175830144
CATGGGAGGGGGAACCCCATC	TCC	1	1	646	1	0.0293816654299376
CATGGGCAAGCCCCAGCGCCT	CTA	1	36	646	0.4	1.92221734948278
CATGGGCACAGTAAAGGTGGC	GCC	1	3	646	1	0.0881449962898129
CATGGGCGACATAGCCAGACC	CCC	1	1	646	1	0.0293816654299376
CATGGGCGACTCTGGCGGCCC	CCC	2	40	646	0.875	2.05671658009563
CATGGGCTGGTCTCCAGAGCT	NULL	1	1	646	0	0.088991543957536
CATGGGGCCCACCTCACAACC	CCC	1	37	646	1	1.08712162090769
CATGGGGCTGGAGGAGCCTCT	CTA	1	6	646	0.666666666666667	0.177983087915072
CATGGGGCTGGGGTCCTCCTC	TCT	1	2	646	1	0.14616186916662
CATGGGTGACAGAGCAAGACT	CTC	1	11	646	0.833333333333333	0.163151163922149
CATGGGTGACCCTAGAGGCCC	CCC	1	1	646	1	0.0293816654299376
CATGGGTGACCCTGGAGGCCC	CCC	1	1	646	1	0.0293816654299376
CATGGGTGACTCTGGAGGCCC	CCC	11	163	646	0.888888888888889	17.9932960250179
CATGGGTGGCACTCAGTCTCT	NULL	2	3	646	0	0.533949263745216
CATGGTGAAGGCAGTAGTTCT	CTG	1	66	646	0.48	3.05418978862263
CATGGTGAAGGCAGTTGTTCT	NULL	1	1	646	0	0.088991543957536
CATGGTGATTCTGGTGGCCCT	NULL	1	4	646	0	0.355966175830144
CATGGTGCACTGAGCTGTAAC	ACT	1	4	646	1	0.0811100058716107
CATGGTGCCAGCCCTCCTGGG	GGC	2	14	646	1	3.42945532076412
CATGGTGCCATATTTAGCTAC	ACT	1	7	646	1	0.311470403851376
CATGGTGCCCTGGCCCGTGCT	NULL	1	1	646	0	0.088991543957536
CATGGTGGCACATCCCTGATC	TCC	1	1	646	1	0.0293816654299376
CATGGTGGCTGAGCACGCTGC	GCC	1	1	646	1	0.0293816654299376
CATGGTGTACAATGACCTTCT	NULL	1	1	646	0	0.088991543957536
CATGGTGTGTGCTGGAGGGTA	TAT	1	387	646	0.859154929577465	15.705188645609
CATGGTGTGTGCTGGAGGGTC	TCC	1	11	646	1	0.323198319729314
CATGGTTGTCTTTGGGTGCCC	CCC	2	10	646	0.833333333333333	0.489694423832294
CATGGTTTCCTGAACAGTGCT	NULL	1	1	646	0	0.088991543957536
CATGGTTTGGTTATAAATTCT	NULL	1	1	646	0	0.088991543957536
CATGGTTTTTGCTTCAGCGGC	GCT	1	7	646	0.333333333333333	0.364534351073867
CATGTAAAATATTGAAGTGTC	TCT	1	6	646	0.5	0.374716265840448
CATGTAAATCATTGCTTAACT	NULL	1	1	646	0	0.088991543957536
CATGTAACTATGTAAAAAGCT	NULL	1	2	646	0	0.177983087915072
CATGTACATACACCTATCCCC	CCC	1	4	646	1	0.117526661719751
CATGTACCTGTAGTCTCAGCT	NULL	1	1	646	0	0.088991543957536
CATGTACCTGTATTCCCAGCT	NULL	1	1	646	0	0.088991543957536
CATGTAGAAAAATAAAGATGC	GCC	1	5	646	1	0.146908327149688
CATGTAGCTACTCCAGAGGCT	NULL	1	1	646	0	0.088991543957536
CATGTAGGAGTTACACTAGTC	TCC	1	1	646	1	0.0293816654299376
CATGTAGTATTTTCAGCTACC	CCC	1	1	646	1	0.0293816654299376
CATGTAGTATTTTCAGCTACT	NULL	1	2	646	0	0.177983087915072
CATGTATGTGATTTGACAAAC	ACC	1	2	646	1	0.0587633308598753
CATGTATTCAATTACTGTAGC	NULL	1	3	646	0	0.155473462090519
CATGTATTGAGGAAACTGACC	CCC	1	1	646	1	0.0293816654299376
CATGTATTTTCCAGCTGCCTC	TCT	5	20	646	0.666666666666667	1.31990904353417
CATGTCAATAAAGGAATGACC	CCT	1	2	646	1	0.0252266824398454
CATGTCAGACCTCTGATCCCT	NULL	1	1	646	0	0.088991543957536
CATGTCATACCATTGGTTTTC	TCC	1	1	646	1	0.0293816654299376
CATGTCCCACCCCACTCCCAC	ACC	1	2	646	1	0.0587633308598753
CATGTCCTCAAGATAAAGTCT	CTT	1	7	646	0.333333333333333	0.415293871801835
CATGTCTACTAAAAAAATCCT	NULL	1	1	646	0	0.088991543957536
CATGTCTCTGTGTAGTTCCAG	AGC	1	3	646	0.5	0.183720820755221
CATGTCTGTTTTCTGATTGCC	CCC	1	1	646	1	0.0293816654299376
CATGTGAAAATAATAATGCCT	NULL	1	1	646	0	0.088991543957536
CATGTGAATGGCCTAGAGAAC	ACC	1	8	646	1	0.162220011743221
CATGTGCAGTCCCTGTCCCCC	CCC	1	3	646	1	0.0881449962898129
CATGTGCCTGTACTCCTAGCT	NULL	1	1	646	0	0.088991543957536
CATGTGCGAGACCACCCCTCT	NULL	2	3	646	0	0.266974631872608
CATGTGCTGAATCAGAAACCT	NULL	1	3	646	0	0.266974631872608
CATGTGGAGCTGAGTGACACC	CCA	1	9	646	1	0.113520070979305
CATGTGGATTAAGCGCCAACC	CCC	1	1	646	1	0.0293816654299376
CATGTGGCGCAAGACTCGGTC	TCC	1	1	646	1	0.0293816654299376
CATGTGTAATGTAACTTTTCT	NULL	1	2	646	0	0.177983087915072
CATGTGTAGTGAAATTCCTCT	NULL	1	1	646	0	0.088991543957536
CATGTTAACAATTCATAACTG	TGC	1	1	646	1	0.122480547170147
CATGTTAACCCCTCCACTCTC	TCT	1	7	646	0.5	0.453647482315298
CATGTTATGAATTGCAGAGTC	TCC	1	1	646	1	0.0293816654299376
CATGTTCAAACACCTATCCCC	CCC	2	2	646	1	0.117526661719751
CATGTTCATACACCTATCCCC	CCC	35	533	646	0.702380952380952	53.9304450994691
CATGTTCATACACCTATCCCT	CTC	2	8	646	0.5	0.355966175830144
CATGTTCCCACCTCTAGGGCT	NULL	1	1	646	0	0.088991543957536
CATGTTCTGTGTGGGCTTCCC	CCC	1	27	646	0.857142857142857	0.679975685664271
CATGTTCTGTGTGGGCTTCCT	CTC	11	417	646	0.697841726618705	121.502981755444
CATGTTCTTCATTAGTTTGCT	NULL	1	1	646	0	0.088991543957536
CATGTTGAATTCAAGATTCCT	NULL	1	4	646	0	0.355966175830144
CATGTTGCTGGTAATCTTTCC	CCA	14	160	646	0.7	9.58895604202016
CATGTTGGCCAGGCTAGTCTC	TCC	1	2	646	1	0.0587633308598753
CATGTTGGGGTTTCCTTTACC	CCT	6	42	646	0.75	2.49734792658275
CATGTTGTTGGTAATCTTTCC	CCA	11	132	646	0.827586206896552	7.75247523673261
CATGTTTAACGGCCGCGGTAC	ACC	1	10	646	1	0.202775014679027
CATGTTTAGGTAAACGAAAGC	GCT	1	5	646	0.5	0.264340113909604
CATGTTTATACACCTATCCCC	CCC	1	2	646	1	0.0587633308598753
CATGTTTCTGCTCCTGTGGCC	CCT	1	11	646	1	0.13874675341915
CATGTTTCTTCCAAAAATGCT	NULL	1	1	646	0	0.088991543957536
CATGTTTTAGCAGGACTTTTC	TCT	1	15	646	0.714285714285714	1.0051149592362
CATGTTTTGTAATTTGAGGTC	TCT	1	4	646	1	0.177983087915072
CATGTTTTGTGTGAATGAAAC	ACT	1	6	646	1	0.121665008807416
CATGGTTCGTGCCAAATTCCG	CGA	2	17	2	0.571428571428571	0.103903189976031
CATGAATTGAAGAAACTGACC	CCT	5	2458	16	0.704545454545455	2.88196648225391
CATGAATTGACGAAACTGACC	CCC	1	2	16	1	0.0011593103484076
CATGACTTTTTCCACGTTCCC	NULL	1	1	16	0	0.000772873565605068
CATGATGACGCATCCATAGTC	TCC	1	1	16	1	0.000579655174203801
CATGCAGAGCTCACCGTTCTC	TCC	1	11	16	0.75	0.00780602301261119
CATGCGGATAACCAGTGGTCC	CCC	1	2	16	1	0.0011593103484076
CATGGCTCCCAGACTCTGTCC	NULL	1	1	16	0	0.000772873565605068
CATGGGGCCCACCTCACAACC	CCC	1	37	16	1	0.0142981609636938
CATGTTCATACACCTATCCCC	CCC	1	533	16	0.702380952380952	0.190645596511001
CATGAATTGAAGAAACTGACC	CCT	1	2458	4	0.704545454545455	0.585568096113388
CATGCCGTGCTCATCCTACCC	CCC	1	1	4	1	0.000338132184952217
CATGAATTGCAATAAATGGAT	ATC	1	213	32	0.046875	0.550705071766319
CATGCTGAATCTAAATTGTAA	AAG	1	148	32	0.5	0.154646929282064
CATGGAACACAAAAAAAAAAA	AAA	5	1055	32	0.384615384615385	3.14110395553375
CATGGAACACAAAAAAAAAAT	ATA	1	56	32	0.04	0.145830670216429
CATGGAGCACACAAAAAAAAA	AAA	1	5	32	0.5	0.00630868902484249
CATGGAGGGCAAAAAAAAAAA	AAA	1	5	32	1	0.0067815601849158
CATGGGGTCTAAAAAAAAAAT	NULL	1	1	32	0	0.00271262407396632
CATGGTTTTCTTCACGGTGGA	GAA	1	73	32	0.421052631578947	0.240405118807864
CATGTAGGTTGTCTAAAAATA	TAA	1	53	32	0.789473684210526	0.0613833167048672
CATGTCCTCAAAAAAAAAAAA	AAA	1	416	32	0.408602150537634	0.411003440320155
CATGTCCTCAAAAAAAAAAAT	NULL	1	17	32	0	0.0461146092574274
CATGTCCTCAAAACAAAAAAA	AAA	3	749	32	0.41875	1.95933752549537
CATGTCCTCAAAACAATAAAA	AAA	2	463	32	0.508064516129032	0.345093419905875
CATGTGAAGCAGTAAAAAAAA	AAA	1	4	32	1	0.00586809065354706
CATGTTTCCACTAAAAAAAAA	AAC	1	201	32	0.346938775510204	0.30115586421247
CATGTTTCCACTATTAAAAAA	AAA	1	45	32	0.363636363636364	0.0431992941945804
CATGAGAAATACCAAGAAATT	NULL	2	3	2	0	0.000458444582308364
CATGAGTCAGCTGGAAAGTCT	NULL	1	3	28	0	0.00213940805077236
CATGCAATAAATGTTCTGGTT	TTT	1	111	28	0.71875	0.0507106564534637
CATGCACAAAATAAAATGGTT	NULL	1	1	28	0	0.000713136016924122
CATGCCAGAGTTCGTAGATCC	CCT	1	1	28	1	0.00556649589594154
CATGGACTCCGGAAAGCTTTC	TCT	1	1	28	1	0.00556649589594154
CATGGAGGCTCAATCTTGAGT	NULL	1	6	28	0	0.00427881610154473
CATGGCGTGACCAGCTTTGTT	TTT	6	2574	28	0.613935969868173	3.25293972357155
CATGGGGCATCTCTTGTGTAC	ACT	1	4	28	1	0.0222659835837662
CATGGGGGCTTCTGTAGCCCC	CCT	1	1	28	1	0.00556649589594154
CATGGTGAAGGCAGTAGTTCT	CTG	1	66	28	0.48	0.0685614755966929
CATGGTGCACTGAGCTGTAAC	ACT	1	4	28	1	0.0222659835837662
CATGGTGGGAATTTTTCACTT	NULL	1	1	28	0	0.000713136016924122
CATGTAATGGATGTATAGTCT	CTT	1	2	28	1	0.000713136016924122
CATGTGCGAGACCACCCCTAT	ATT	1	878	28	0.623655913978495	0.777175928853119
CATGTGTCAGTCTTAACTTAC	ACT	1	2	28	1	0.0111329917918831
CATGGAACACAAAAAAAAAAA	AAA	2	1055	7	0.384615384615385	0.455755628508286
CATGGTACACAAAAAAAAAAA	AAA	1	3	7	1	0.000802278019039637
CATGTAGACAAAAAAAAAAAA	NULL	1	2	7	0	0.00106970402538618
CATGTAGCTCCCTTGATTTAA	NULL	1	1	7	0	0.000534852012693091
CATGTCCTCAAAACAAAAAAA	AAA	2	749	7	0.41875	0.0838764954780544
CATGCCATTGCACTTGCAGCC	CCT	2	2	2	1	0.00119282054913033
CATGGGGCTACGTCCCTTGTG	TGG	1	73	4	0.941176470588235	0.02323167011907
CATGTCAGGGTGATTCTGGTG	TGG	3	3407	4	0.939597315436242	2.16486294736253
CATGAATCACCTTTTGGTCTG	TGG	1	3	79	1	0.0118384688845202
CATGACGCTGGACGCTCCAAG	AGC	11	379	79	0.75	4.42711700022532
CATGAGCCTTGGTATCAAGAG	AGG	3	646	79	0.53804347826087	2.74317912695872
CATGATGGTCAGAAGCGCCAG	AGT	1	64	79	0.88	0.334558398800094
CATGCACCTAATTGGAAGCGC	GCC	3	56	79	0.5	0.637752508029414
CATGCACGCGATAGCATTGCG	CGG	1	12	79	1	0.047353875538081
CATGCAGGAGGAGACGCCACG	CGG	1	3	79	1	0.0118384688845202
CATGCAGTGACACACATAAGC	NULL	1	1	79	0	0.0113884376433824
CATGCTGGGTTAATAAATTGC	GCC	2	21	79	0.428571428571429	0.136661251720589
CATGGAGGAATTGGGACCTGG	GGG	1	20	79	0.875	0.0690577351597014
CATGGAGTGACTATCGGGGCG	CGG	1	5	79	1	0.0197307814742004
CATGGCAGATGCCAAAGTTGG	GGT	1	68	79	0.714285714285714	0.226147127689498
CATGGCGTGAACCCGGGAGGC	NULL	1	1	79	0	0.0113884376433824
CATGGCTTGGCTCCCAAAGGG	GGG	1	1	79	1	0.00394615629484008
CATGGGGCCAGGGGAGTCTGG	GGA	1	5	79	1	0.00682988589491552
CATGGGGCTACGTCCCTTGTG	TGG	1	73	79	0.941176470588235	0.271124150139601
CATGGTGACACCGCACAGGGC	NULL	1	1	79	0	0.0113884376433824
CATGTCACGGTGATTCTGGTG	TGG	1	1	79	1	0.00394615629484008
CATGTCAGGGTGATCCTGGTG	TGG	1	20	79	1	0.0789231258968016
CATGTCAGGGTGATTCTGGTG	TGG	29	3407	79	0.939597315436242	46.15814906726
CATGTCAGGGTGATTCTGTGG	NULL	1	10	79	0	0.0822498274244284
CATGTCTAGAACTGATCCAGC	GCA	3	77	79	0.36	1.12244441413177
CATGTGGAGTGGAGGAGATGC	NULL	1	3	79	0	0.0341653129301472
CATGTTCTGTGTGGGCTTCCG	CGC	1	8	79	1	0.921793541017304
CATGTTGGTCCTCTGCCCTGG	GGA	1	155	79	0.861538461538462	0.80274251366047
CATGGAACACAAAAAAAAAAA	AAA	2	1055	2	0.384615384615385	0.0992121096072459
CATGAATTGCAATAAATGGAT	ATC	2	213	3	0.046875	0.129071501195231
CATGGTGAAACCCCGTCTTTA	TAT	1	6	3	1	0.00190731380200757
CATGAATTGAAGAAACTGACA	CAC	1	34	74	0.764705882352941	0.436263922619617
CATGAATTGAAGAAACTGACC	CCT	1	2458	74	0.704545454545455	15.5523100904669
CATGAATTGCAATAAATGGAG	AGT	1	6	74	0.5	0.0517199534974479
CATGACGCTGGACGCTCCAAG	AGC	5	379	74	0.75	3.2669770625888
CATGAGACTATATTTATGATC	TCA	1	5	74	1	0.0449028612286768
CATGAGCAGTCAGAACAGGAG	AGG	4	71	74	0.161290322580645	2.05322654099546
CATGAGCCTTGGTATCAAGAG	AGG	9	646	74	0.53804347826087	10.2896472700901
CATGAGCCTTTGTATCAAGAG	AGG	1	4	74	0.5	0.0344799689982986
CATGATACAGATTGGTTTTGC	GCA	1	1	74	1	0.00898057224573535
CATGATTAAGAAAATTTCCAG	NULL	1	16	74	0	0.275839751986389
CATGCAATAAACTGAAAAGAG	AGG	1	40	74	0.583333333333333	0.287333074985822
CATGCATTGGAAACAATGAAG	NULL	1	1	74	0	0.0172399844991493
CATGCCTGGGAAGGCGCGGAG	NULL	1	1	74	0	0.0172399844991493
CATGCCTGGGAAGGCGTGGAG	AGG	4	233	74	0.757142857142857	1.95107367431801
CATGGAAATTAGAGTGATCAG	AGA	1	5	74	0.5	0.0430999612478733
CATGGAACACACAAAAAAAAG	NULL	1	3	74	0	0.0517199534974479
CATGGAACGCAAAAAAAAAAG	NULL	1	1	74	0	0.0172399844991493
CATGGACTCTTCAGTCTGGAG	AGG	1	31	74	0.428571428571429	0.305394011127788
CATGGAGAAGAGGCACCAGCC	CCA	1	56	74	0.666666666666667	0.33527469717412
CATGGAGCACACCCTGAATCA	CAT	1	1141	74	0.968926553672316	17.814910275277
CATGGAGGCCAAGAACTTGCA	CAA	1	3	74	1	0.025859976748724
CATGGATGGGATCTTGCCAAG	NULL	1	1	74	0	0.0172399844991493
CATGGCTGTGCCTGGAAGAAC	ACA	1	86	74	0.222222222222222	0.171628714029609
CATGGGATATGTGGTGTATAG	NULL	1	2	74	0	0.0344799689982986
CATGGGGACGAGTGACGGCAG	AGG	1	18	74	0.857142857142857	0.0443313887120983
CATGTACCCTAAAACTTAAAG	AGT	1	55	74	0.684210526315789	0.299431309722067
CATGTATGCGTTTGGTTTAGG	GGA	1	1	74	1	0.00792830317451788
CATGTCAAAGGCAAAAAAAAG	NULL	1	1	74	0	0.0172399844991493
CATGTCAGGGTGATTCTGGTA	TAG	3	61	74	1	1.85343218446988
CATGTCCTCAAAAAAAAAAAA	AAA	1	416	74	0.408602150537634	0.969220361956734
CATGTCGGACGTACATCGTTA	TAG	1	69	74	0.875	0.572992434809851
CATGTCGGATATTAAGCCTAG	AGT	2	119	74	0.882352941176471	0.24135978298809
CATGTCTAGAACTGATCCAGC	GCA	1	77	74	0.36	0.248941462651784
CATGTCTTTCTTTACTTCTCA	CAG	1	10	74	0.75	0.0758756571789791
CATGTGGTGAGTCATTTTTAG	NULL	2	2	74	0	0.0344799689982986
CATGTTCATTATAATCTCAAA	AAG	2	8	74	1	0.0176692182764682
CATGTTTATTTTTATTATTTA	TAG	3	30	74	0.764705882352941	0.7571011314768
CATGAATTGAAGAAACTGACC	CCT	9	2458	23	0.704545454545455	4.99621811038681
CATGAATTGAAGAACTGACCC	NULL	1	2	23	0	0.00291639009521287
CATGCAATAAACTGAAAAGAG	AGG	1	40	23	0.583333333333333	0.0472783006714258
CATGCATAGAAAAGGGTCTTC	TCC	1	2	23	1	0.000972130031737625
CATGCTACTCCTACCTATCTC	TCC	1	26	23	1	0.109833018494865
CATGGACTGCTCTGGAATTCC	NULL	1	4	23	0	0.00583278019042575
CATGGAGCACACCCTGAATCC	CCC	1	39	23	1	0.0284348034283255
CATGGGAGAAGATGAGAAGCC	CCA	1	3	23	0.5	0.00218729257140966
CATGGTGTTCACTCGAGTCTC	TCC	2	13	23	0.833333333333333	0.0109494736882811
CATGTCTGTACACCTGTCCCC	CCC	1	24	23	0.727272727272727	0.0143168241037723
CATGTTCATACACCTATCCCC	CCC	2	533	23	0.702380952380952	0.54281889295978
CATGAATTGAAGAAACTGACC	CCT	5	2458	8	0.704545454545455	2.21004733049246
CATGCACATAAATCAGAAGCC	CCC	1	1	8	1	0.000507198277428326
CATGTTGTTGGTAATCTTTCC	CCA	1	132	8	0.827586206896552	0.0150060731735691
CATGTCCTGAGATCTCAGAGA	GAA	2	33	2	0.833333333333333	0.00538757281357199
CATGAATTGAAGAAACTGACC	CCT	3	2458	4	0.704545454545455	0.538344862555856
CATGGTTCGTGCCAAATTCCC	NULL	1	5	4	0	0.00169066092476109
CATGAATTCATAGGGAATAGG	GGT	1	6	23	0.5	0.00166650862583593
CATGAGCCTTGGTATCAAGAG	AGG	4	646	23	0.53804347826087	1.03047888335075
CATGCAATGCTGCCAGCATTG	TGG	1	8	23	1	0.0111100575055729
CATGCACGCGATAGCATTGCG	CGG	1	12	23	1	0.0166650862583593
CATGCCAGGGTGATTCTGGTG	TGG	1	21	23	1	0.0382801226227484
CATGTACAGTTCACAATAGGG	NULL	1	1	23	0	0.000555502875278643
CATGTCAGGGTGATTCTGGTG	TGG	11	3407	23	0.939597315436242	16.6966290135895
CATGAATTGAAGAAACTGACC	CCT	5	2458	7	0.704545454545455	2.80746479886383
CATGGAGCACACCCTGAATCA	CAT	2	1141	3	0.968926553672316	0.00722731765229867
CATGGGAGCACACCCTGAACC	CCA	1	1	3	1	0.0016643531575108
CATGGGAGACCCTAGCTCTCC	CCA	2	4	4	1	0.00887655017339093
CATGAGCCTTGGTATCAAGAC	ACG	1	17	11	0.25	0.0209116352519411
CATGGAGCACACCCTGAATCA	CAT	5	1141	11	0.968926553672316	3.30529327298459
CATGGCTGTGCCTGGAAGAAC	ACA	1	86	11	0.222222222222222	0.109706356615848
CATGGTGCGTGCTGGAGGGTA	TAC	1	2	11	1	0.00298974051874231
CATGGTGTGTGCTGGAGGGTA	TAT	2	387	11	0.859154929577465	0.497033833985561
CATGAGCCTTGGTATCAAGAG	AGG	2	646	13	0.53804347826087	0.305569320471351
CATGCCATTGCAGTCCAGCCT	CTG	1	1	13	1	0.0057697576127041
CATGGTTTTCTTCACGGTGGA	GAA	1	73	13	0.421052631578947	0.0538190168429455
CATGTCAGGGTGATTCTGGTG	TGG	7	3407	13	0.939597315436242	5.62864366314258
CATGTTGGTCCTCTGCCCTGG	GGA	1	155	13	0.861538461538462	0.0944595825452667
CATGAAATAATTGTGCTGCTA	NULL	1	1	11	0	0.00354948785632405
CATGAGCCCTACAAACAACTA	TAT	1	117	11	0.56	0.182727634843562
CATGGAATGTAAGTAAAACTT	TTT	1	25	11	0.0666666666666667	0.0555144275907586
CATGGCGTGACCAGCTTTGTT	TTT	5	2574	11	0.613935969868173	1.51793036267031
CATGGTGAAACTCCGTCTCTA	TAC	1	3	11	0.333333333333333	0.0070989757126481
CATGTCTCTTTATTATTTTTG	TGT	1	1	11	1	0.000854211576783516
CATGTTAACCCCTCCACTCTT	TTT	1	354	11	0.636363636363636	0.108192921424774
CATGAATTGAAGAAACTGACC	CCT	2	2458	2	0.704545454545455	0.292784048056694
CATGAATTGAAGAAACTGACC	CCT	2	2458	2	0.704545454545455	0.292784048056694
CATGGGAGCCATTCTGCCAAT	ATT	2	3	2	1	0.000458444582308364
CATGCTCTGGCTCGGCAATCA	CAC	1	121	11	0.949152542372881	0.350435669345268
CATGCTTGTAATCCCAGCTAC	NULL	1	2	11	0	0.00298974051874231
CATGGAGCACACCCTGAATCA	CAT	3	1141	11	0.968926553672316	4.19968899273385
CATGGAGGGAGTTTCATTAAA	AAT	1	97	11	0.973684210526316	0.0705932810642509
CATGGTGTGTGCTGGAGGGTA	TAT	3	387	11	0.859154929577465	1.62539325213291
CATGTACATAATTACTAATCA	CAC	1	31	11	0.947368421052632	0.0896122779017657
CATGGCAAAACCCCATCTCTC	TCC	2	3	2	0.5	0.00146933804006509
CATGAAGAAGATAGAAGACAA	AAC	1	1	8	1	0.00108717837045175
CATGCTCTGGCTCGGCAATCA	CAC	1	121	8	0.949152542372881	0.124859671833577
CATGGAGCACACCCTGAATCA	CAT	5	1141	8	0.968926553672316	2.4038496530797
CATGGTGTGTGCTGGAGGGTA	TAT	1	387	8	0.859154929577465	0.361479151989499
CATGAAGTTCAATAAACCAGC	GCC	2	6	2	1	0.00101439655485665
CATGGGGCTGGGGTCCTCCTG	TGT	1	75	5	0.91304347826087	0.00904539759516739
CATGTCAGGGTGATTCTGGTG	TGG	3	3407	5	0.939597315436242	1.35303934210158
CATGTGGCTGGGAAACTGTTG	TGT	1	8	5	1	0.00338132184952217
CATGAATCTTCTGATTTGGGG	GGC	1	2	64	0.5	0.0198463147365071
CATGAATTGAAGAAACTGACG	CGC	1	11	64	1	0.218309462101578
CATGACAAAGTAAAAGGCAGA	GAC	1	1	64	1	0.00765373572798031
CATGACCTGGCCACAGATGGC	NULL	1	4	64	0	0.0396926294730141
CATGACGCTGGACGCTCCAAG	AGC	10	379	64	0.75	11.2826299277043
CATGACGCTGGACGCTCCAAT	ATC	1	2	64	0.5	0.0275843728054886
CATGACGCTGGACGCTCCCAG	AGC	1	1	64	1	0.0198463147365071
CATGACGCTGGATGCTCCAAG	AGC	1	3	64	1	0.0595389442095212
CATGAGGCTACGGAAACAGGC	GCC	1	79	64	0.590909090909091	0.374154114755765
CATGATGTGAGGCTTCCCCAG	AGC	1	2	64	1	0.0396926294730141
CATGATTGCCTTCAAGCCAAG	AGC	1	10	64	1	0.198463147365071
CATGCACAAACGGTAGTTTTG	TGT	1	188	64	1	3.73110717046333
CATGCACCTAATTGGAAGCGC	GCC	1	56	64	0.5	0.273017205686993
CATGCATAACACAATGAAGTC	TCT	1	3	64	1	0.00343532318149535
CATGCATTTGTAATAATCTTC	TCT	1	8	64	1	0.00916086181732094
CATGCCATTGCACTCCAGCCT	CTG	1	13	64	0.5	0.0148864004531465
CATGCTATGGCTTCACTAGCC	CCT	1	3	64	1	0.00343532318149535
CATGCTGGGTTAATAAATTGC	GCC	4	21	64	0.428571428571429	0.112947900397023
CATGCTGTCCCCAAGTGCTTG	TGC	1	5	64	1	0.0992315736825354
CATGGAGCACACCCTGAATCA	CAT	1	1141	64	0.968926553672316	8.46155077884055
CATGGCCCCCAATAAAGGCAG	AGC	1	2	64	0.5	0.0198463147365071
CATGTACTTGGGAGGCTGAGG	GGC	1	9	64	1	0.178616832628564
CATGTATCCCAGAACTTAAAG	AGT	1	10	64	1	0.198463147365071
CATGTCAGGGTGATTCTGGTG	TGG	4	3407	64	0.939597315436242	127.064365141197
CATGTCATCATCTGACTCTTC	TCA	1	3	64	1	0.00343532318149535
CATGTCTAGAACTGATCCAGC	GCA	2	77	64	0.36	0.972091780650994
CATGTGAGGCCAGGCCTGTAG	AGC	1	2	64	1	0.0396926294730141
CATGTGCGAGACCACCCCTAC	ACC	1	16	64	1	0.00834952988506942
CATGTTAACGTAACAGACCAG	AGC	1	1	64	1	0.0198463147365071
CATGTTCTGGAAATACATTTG	TGC	1	2	64	1	0.0396926294730141
CATGTTGGTCCTCTGCCCTGG	GGA	1	155	64	0.861538461538462	2.65024633712125
CATGTTTTTATCCAGCACTCT	NULL	1	1	64	0	0.00229021545433024
CATGTTTTTTTATTTTTCACT	NULL	1	1	64	0	0.00229021545433024
CATGGGTGCTTATTGGTATTG	TGT	1	59	3	0.954545454545455	0.0229604659259611
CATGTGTTAATGTTACGATGT	GTT	2	26	3	0.666666666666667	0.00636713150694872
CATGAATTGAAGAAACTGACA	CAC	1	34	61	0.764705882352941	0.115652508591939
CATGACGCTGGACGCTCCAAA	AAC	1	8	61	1	0.0236849573562702
CATGCACAGCTGCCTGCCCTG	TGA	1	2	61	1	0.0170723086559944
CATGCTCTGGCTCGGCAACCA	CAC	1	3	61	1	0.0362591223600567
CATGCTCTGGCTCGGCAATCA	CAC	2	121	61	0.949152542372881	1.76513988841105
CATGGAAAAATGGTTGATGGA	GAA	1	39	61	0.363636363636364	0.14791288492899
CATGGACAAAAGTGTCATTGA	GAA	1	8	61	1	0.0853615432799719
CATGGAGCACACCCTGAATCA	CAT	20	1141	61	0.968926553672316	16.848527000231
CATGGAGCACACCCTGGATCA	CAC	1	10	61	0.833333333333333	0.0327294133261274
CATGGCCGCGCCTGGAAGAAC	NULL	1	1	61	0	0.00592123933906756
CATGGCTGTGCCTGGAAGAAC	ACA	2	86	61	0.222222222222222	0.792130240470815
CATGGGACCACTGAAGAAAGA	GAC	1	67	61	0.923076923076923	0.205099952637928
CATGGGATTTGGCCTTTTTGA	GAC	1	58	61	0.6	0.202048954704543
CATGGTGTGTGCTGGAGGGGA	GAC	1	15	61	0.75	0.0493122606472497
CATGGTGTGTGCTGGAGGGTA	TAT	6	387	61	0.859154929577465	6.86042606419733
CATGTCCGCGAGAAGCCCGAC	NULL	1	1	61	0	0.00592123933906756
CATGTCCTCAAAACAAAAAAC	NULL	1	7	61	0	0.0414486753734729
CATGTCCTCAAAACAATAAGA	GAA	1	7	61	0.5	0.041490542722335
CATGTCTCTCTATCCTCCCAC	NULL	1	1	61	0	0.00592123933906756
CATGTGGTGATTTTTATTAAG	AGA	1	1	61	1	0.00853615432799719
CATGTGTTATTCAGGAGATAC	NULL	1	1	61	0	0.00592123933906756
CATGTTAGGGTGATTCTGGTG	TGG	1	13	61	1	0.110970006263963
CATGTTCCGTGATCCTTCAAC	NULL	1	1	61	0	0.00592123933906756
CATGTTGGCTAAGGACAAGAC	NULL	1	1	61	0	0.00592123933906756
CATGTTGGTCCTCTGCCCTGG	GGA	1	155	61	0.861538461538462	1.13990491641562
CATGTTTCCACTAAAAAAAAC	NULL	1	10	61	0	0.0592123933906756
CATGAGCCAAGATCACACCAC	NULL	1	1	4	0	0.000543589185225874
CATGGAGCACACCCTGAATCA	CAT	3	1141	4	0.968926553672316	1.22667842708644
CATGAAGTAGGAATTGGGGCT	CTC	1	4	16	0.5	0.00954256439304265
CATGAGGGCTTCCAATGTGCT	CTG	1	74	16	0.21875	0.275839751986389
CATGATGCGGGCATCCACGCC	CCT	1	11	16	1	0.00743890806894878
CATGCAGTTCTCTGTGAAATC	TCT	1	4	16	1	0.0156729390940276
CATGCCACTGCACTCCAGCCT	CTG	2	65	16	0.571428571428571	0.132914289760237
CATGGAACACATCCACAAGCT	CTG	1	9	16	0.4	0.0257649238612151
CATGGGGCATCTCTTGTGTAC	ACT	1	4	16	1	0.00954256439304265
CATGTCCTCAAGATAAAGTCT	CTT	1	7	16	0.333333333333333	0.0222659835837662
CATGTTCTGTGTGGGCTTCCT	CTC	1	417	16	0.697841726618705	0.601181556761687
CATGTTGGGGTTTCCTTTACC	CCT	1	42	16	0.75	0.0751476945952109
CATGAAACTGTGGTTTGCTCC	CCA	3	9	42	1	0.051784711998074
CATGAACCACAAAAAAAAACA	NULL	1	1	42	0	0.0099861189450648
CATGAATTGAAGAAACTGACC	CCT	9	2458	42	0.704545454545455	22.562666651032
CATGAGATGAGATGACCACCA	CAA	1	6	42	0.75	0.0149791784175972
CATGCCCATTGTCCCAGCTAT	ATC	1	1	42	1	0.0117547043205207
CATGCTAAGACTTCACCAGTC	TCA	1	58	42	0.481481481481481	0.316191733200772
CATGGACTGCACATAGTCCTC	NULL	1	5	42	0	0.0293867608013018
CATGGAGAAGAGGCACCAGCC	CCA	1	56	42	0.666666666666667	0.205342955998534
CATGGAGCACACCCTGAATCA	CAT	2	1141	42	0.968926553672316	0.708111745081967
CATGGAGGGTTCCAGAAGGTC	TCC	1	1	42	1	0.0020287931097133
CATGGCTGTGCCTGGAAGAAC	ACA	1	86	42	0.222222222222222	0.204503144199278
CATGGGAGACAAATATTTACA	NULL	1	1	42	0	0.0099861189450648
CATGGGCCCGAGTTACTTTTC	TCC	1	10	42	1	0.020287931097133
CATGTAACCAAGAGTATTCCA	NULL	1	7	42	0	0.0699028326154536
CATGTCTAGAACTGATCCAGC	GCA	1	77	42	0.36	0.4159902667179
CATGTGACAATGAATGACATT	TTC	1	1	42	1	0.0117547043205207
CATGTTCATACACCTATCCCC	CCC	1	533	42	0.702380952380952	0.759517344299455
CATGTTCTGTGTGGGCTTCCC	CCC	2	27	42	0.857142857142857	0.16641840361499
CATGTTGCTGGTAATCTTTCC	CCA	2	160	42	0.7	1.01267881240678
CATGTTGGTCCTCTGCCCTGC	GCA	1	4	42	1	0.0126858545900969
CATGTTGTTGGTAATCTTTCC	CCA	1	132	42	0.827586206896552	0.568534970178898
CATGAATTGAAGAAACTGACA	CAC	1	34	3	0.764705882352941	0.0105999891119045
CATGGTGTGTGCTGGAGGGTA	TAT	2	387	3	0.859154929577465	0.135554681996062
CATGAAAACATTCTCCTCCGC	NULL	2	22	31	0	0.100136028130163
CATGAGCACCTCCAGCTGTAC	ACT	1	23	31	0.777777777777778	0.0346099684479375
CATGATCTCGGCTCACTGCAA	AAC	1	3	31	1	0.0105320404637513
CATGATTACACCACGGCACTA	TAC	1	3	31	0.5	0.00526602023187565
CATGCAACATTCCTGTGATCA	CAC	1	11	31	0.6	0.0126120983713596
CATGCCTGTAATCCCAGCTAC	ACT	1	20	31	0.833333333333333	0.0297376835367298
CATGGAGAAGAGGCACCAGCC	CCA	1	56	31	0.666666666666667	0.141917422377864
CATGGAGACCTAATTTTGACA	NULL	1	1	31	0	0.00286638599349082
CATGGAGCACACCCTGAATCA	CAT	7	1141	31	0.968926553672316	7.76243117140321
CATGGAGCACACCCTGAATCT	CTC	1	25	31	0.8	0.253052662455654
CATGGAGCACACCCTGAATTA	TAC	1	3	31	0.5	0.00526602023187565
CATGGCTGTGCCTGGAAGAAC	ACA	1	86	31	0.222222222222222	0.144802657996658
CATGGGACCACTGAAGAAAGA	GAC	1	67	31	0.923076923076923	0.217122064945027
CATGGTGTGTGCTGGAGGGTA	TAT	3	387	31	0.859154929577465	2.33455285659885
CATGTACATAATTACTAATCA	CAC	1	31	31	0.947368421052632	0.103103132960934
CATGTTCATACACCTATCCCC	CCC	1	533	31	0.702380952380952	1.21849745312941
CATGTTGTTGGTAATCTTTCC	CCA	2	132	31	0.827586206896552	0.1869432875749
CATGAATCCTTGCCTCCCTCA	CAA	1	25	12	1	0.0381462760401514
CATGCATTTAATTTTTTTGTA	NULL	2	2	12	0	0.00722804799833262
CATGCGCTGGTTCCAGCAGTA	NULL	1	1	12	0	0.00361402399916631
CATGGACCTGCCAGCCACCAT	ATC	1	39	12	0.111111111111111	0.0342784700526986
CATGGCCCAGCTGGAGGCCTG	TGT	1	1	12	1	0.000978460533406573
CATGGTGTGCGCTGGGGGCGA	GAT	1	160	12	0.859154929577465	0.20975079107148
CATGTGCGAGACCACCCCTAT	ATT	1	878	12	0.623655913978495	1.24155892818333
CATGCACCACAAAAAAAAAAA	NULL	2	3	2	0	0.000458444582308364
CATGATCCTTTTATAAATAGG	NULL	1	2	9	0	0.000760797416142489
CATGTCAGGGTGATTCTCGGA	GAG	1	1	9	1	0.00268384623554324
CATGTCAGGGTGATTCTGGTG	TGG	5	3407	9	0.939597315436242	2.94923652922668
CATGGCGTGACCAGCTTTGTT	TTT	3	2574	7	0.613935969868173	0.954103468337669
CATGGTGTGACCAGCTTTGTT	TTT	1	13	7	0.666666666666667	0.0023176920550034
CATGTGCGAGACCACCCCTAT	ATT	1	878	7	0.623655913978495	0.146434429539693
CATGTTAACCCCTCCACTCTT	TTT	1	354	7	0.636363636363636	0.06024378579334
CATGTAATAAAGGTGTTTATT	TTG	2	77	2	0.209302325581395	0.00930393733707982
CATGCTCTGGCTCGGCAATCA	CAC	2	121	2	0.949152542372881	0.0312149179583943
CATGGCATAATAGGTGTTAAA	AAA	2	69	2	0.791666666666667	0.00834751176953146
CATGATTCTCCAGTATATTTG	TGT	1	31	11	0.833333333333333	0.0126120983713596
CATGCAGGCTTCTCATCTCTG	NULL	1	1	11	0	0.00244105129768251
CATGCTGTTGATTGCTAAATG	TGT	1	52	11	1	0.04663995209238
CATGTAGACTAGCAAAATAGT	NULL	2	11	11	0	0.0201386732058807
CATGTCAGGGTGATTCTGGTG	TGG	1	3407	11	0.939597315436242	2.8712344281135
CATGTCGGATATTAAGCCTAG	AGT	2	119	11	0.882352941176471	0.0941768263403827
CATGAAATTCAGGATGGGTTT	NULL	1	3	44	0	0.00465497575882339
CATGACAGTGGGGATTTTTTT	NULL	1	5	44	0	0.00129304882189538
CATGATGGAGACTTCAGGTTG	TGT	1	4	44	1	0.0220780838307124
CATGCACAAACGGTAGTCTTG	TGT	1	3	44	1	0.0165585628730343
CATGCACAAACGGTAGTTTTG	TGT	1	188	44	1	1.03766994004348
CATGCATCCTGCTGCCAAGGG	GGT	1	1	44	1	0.00551952095767811
CATGCTCATCCCATACCCCAG	AGT	1	38	44	0.857142857142857	0.179778682621515
CATGCTGCTGCTTCAGTTTTG	TGT	1	4	44	1	0.0220780838307124
CATGCTGTTGATTGCTAAATG	TGT	1	52	44	1	0.287015089799261
CATGGAAGATTGAGAGGCTAG	AGT	1	1	44	1	0.00551952095767811
CATGGCAGATGCCAAAGTTGG	GGT	3	68	44	0.714285714285714	0.53618203588873
CATGGCATCGGCAGCCTCACG	CGT	1	88	44	0.967741935483871	0.470049526718394
CATGGCGTGACCAGCTTTGTT	TTT	4	2574	44	0.613935969868173	3.49252925115578
CATGGCTATTCACTCTAGAGG	GGT	1	1	44	1	0.00551952095767811
CATGGGGAAGCAGATTTGGGT	GTA	1	31	44	0.2	0.0692437501447837
CATGGGGCTGGGGCCCTCCTG	TGT	1	2	44	1	0.0110390419153562
CATGGGGCTGGGGTCCTCCTG	TGT	2	75	44	0.91304347826087	0.377967196014914
CATGGGTTTACTGAGGCTCTG	TGT	2	164	44	0.941176470588235	0.851954293702785
CATGGTGGCAGGCGCCTGTAG	AGT	1	2	44	1	0.0110390419153562
CATGGTGGCAGGTGCCTGTAG	AGT	1	3	44	1	0.0165585628730343
CATGGTGGTGCAGACCTGTGG	GGT	1	1	44	1	0.00551952095767811
CATGGTGGTGTGTGCCTATAG	AGT	1	1	44	1	0.00551952095767811
CATGTAAAATGGATGTGATTT	NULL	1	1	44	0	0.000258609764379077
CATGTACTAATAAAAGAAAGT	NULL	1	6	44	0	0.0165585628730343
CATGTCGGATATTAAGCCTAG	AGT	1	119	44	0.882352941176471	0.579549700556201
CATGTGAGGGAATAAACCTGG	GGC	1	3	44	0.666666666666667	0.0110390419153562
CATGTGCGAGACCACCCCTAT	ATT	2	878	44	0.623655913978495	2.20196499730613
CATGTTCCTTATTTGGCGCCG	CGT	1	1	44	1	0.00551952095767811
CATGTTGTGATGTAAATTGTG	TGT	1	4	44	1	0.0220780838307124
CATGTTTCCACTATTGTGCTG	TGT	1	10	44	1	0.055195209576781
CATGTGGCCCCCGCCTTGAAA	NULL	2	2	2	0	0.000305629721538909
CATGTGCGAGACCACCCCTAT	ATT	2	878	2	0.623655913978495	0.0836768168798248
CATGAAGGCACAGACTTTTCT	NULL	2	7	17	0	0.0282940036776836
CATGAGCACCTCCAGCTGTAC	ACT	1	23	17	0.777777777777778	0.0777321391183266
CATGCACAAACGGTAGTTTTC	TCT	1	5	17	1	0.021726374287731
CATGCAGGAGGAGACGCCACT	CTG	1	60	17	0.785714285714286	0.0690393008381463
CATGCAGGCCTGTGTGTCACT	CTT	1	8	17	0.5	0.0176164270540489
CATGCATCTTGTGACAGAGTG	NULL	1	1	17	0	0.00134733350846112
CATGCTGGAAATAAAACAGCT	NULL	1	2	17	0	0.00808400105076674
CATGGCATCGGCAGCCTCACC	CCT	1	4	17	1	0.0173810994301848
CATGGTGCACTGAGCTGTAAC	ACT	1	4	17	1	0.0173810994301848
CATGTCAGGGTGATTCTGGTT	TTG	1	19	17	0.888888888888889	0.0125527020086368
CATGTTAAATGCAAATAAATC	TCT	1	1	17	1	0.00434527485754621
CATGTTTTGTAATTTGAGGTC	TCT	1	4	17	1	0.0173810994301848
CATGAACCCGGGAGGCGGAGC	GCT	1	10	40	1	0.0248504281068819
CATGAATAATACATTTCAATG	TGC	1	1	40	1	0.00822231316024796
CATGAATAGGTCCAACCAGCT	CTG	1	22	40	0.0909090909090909	0.0994017124275276
CATGAATCTGAAAGGTATGCT	NULL	2	2	40	0	0.0198803424855055
CATGAATTGAAGAAACTGACC	CCT	2	2458	40	0.704545454545455	3.41581389399476
CATGAATTGAAGAAACTGACT	CTC	1	23	40	0.272727272727273	0.0831359776666594
CATGACGCTGGACGCTCCAAG	AGC	1	379	40	0.75	2.33719251580048
CATGAGCACCTCCAGCTGTAC	ACT	1	23	40	0.777777777777778	0.0525581601709559
CATGAGGAGCTGGGAGTAGCT	NULL	1	3	40	0	0.0149102568641291
CATGAGGGCTTCCAATGTGCT	CTG	1	74	40	0.21875	0.287333074985822
CATGAGGTGGCAAGAAATGGG	GGC	1	23	40	0.25	0.0472783006714258
CATGATGGTCAGAAGCGCCTG	TGC	1	2	40	0.5	0.00822231316024796
CATGCAATGTGTTATGTAGTG	TGC	1	6	40	1	0.0493338789614877
CATGCACAAACGGTAGTTTTC	TCT	1	5	40	1	0.0204074727786818
CATGCACTGAAGTGTAAAATG	TGC	1	1	40	1	0.00822231316024796
CATGCGAAATCAGGAAAGGCT	NULL	1	1	40	0	0.00497008562137638
CATGCTGAGAAACTGATGCAG	AGC	1	1	40	1	0.00822231316024796
CATGGAAAATACCAAAGGTCT	NULL	1	1	40	0	0.00497008562137638
CATGGAGCACACCCTGAATCA	CAT	1	1141	40	0.968926553672316	3.5056140774079
CATGGCACACATCCACAAGCT	NULL	1	1	40	0	0.00497008562137638
CATGGCAGCCATCCGCAGGGC	GCC	1	19	40	0.333333333333333	0.0626661818005743
CATGGGCATTTTGCTTATGAG	AGC	1	1	40	1	0.00822231316024796
CATGTAAAACTTGTGAACAAG	AGC	1	1	40	1	0.00822231316024796
CATGTACTTGGGAGGCTGAGG	GGC	1	9	40	1	0.0740008184422316
CATGTAGATGAGAGATAGGCT	NULL	1	1	40	0	0.00497008562137638
CATGTCTAGAACTGATCCAGC	GCA	1	77	40	0.36	0.252848973881454
CATGTGAAAATCAGTACTCTC	TCT	1	4	40	1	0.0163259782229454
CATGTTAGCTTGTTTCAGGTG	TGC	1	1	40	1	0.00822231316024796
CATGTTGGGGTTTCCTTTACC	CCT	1	42	40	0.75	0.0587200539546056
CATGTTGTTTGACTAGCAGTG	TGC	1	3	40	1	0.0246669394807439
CATGAAAAAAAAAAAAAAAAA	AAA	1	10	111	0.666666666666667	0.0181109487333799
CATGAAAGAAGACTTTAAAAA	AAA	1	1	111	1	0.00609588030538153
CATGACTTTTTCAAAAAAAAA	AAA	1	38	111	0.142857142857143	0.105750271384662
CATGAGAAAAAGAAAAAAAAA	AAA	1	1	111	1	0.00609588030538153
CATGAGATTGCCAAAAAAAAA	NULL	1	1	111	0	0.00238534446732321
CATGAGCCCTACAAACAACTA	TAT	2	117	111	0.56	0.798804155217195
CATGAGGAAAGCTGCTGCCAA	AAG	1	28	111	0.666666666666667	0.0507106564534637
CATGATGATAAAACAGCAAAA	AAA	1	2	111	1	0.00238534446732321
CATGCAACATAAAAAAAAAAA	NULL	1	2	111	0	0.00477068893464641
CATGCACCACACTTCCGGTAA	AAA	1	12	111	1	0.0731505636645783
CATGCGCTGGTTCCAGCAGAA	AAG	2	49	111	0.214285714285714	0.129868754332041
CATGCTAATAAATGCTTCTTC	TCA	1	4	111	1	0.177045567130211
CATGCTGAATCTAAATTATAA	AAA	9	529	111	0.264150943396226	4.40985182620062
CATGCTGAATCTAAATTGTAA	AAG	1	148	111	0.5	0.313805316590075
CATGGAACACAAAAAAAAAAA	AAA	17	1055	111	0.384615384615385	8.94769213520349
CATGGAACACAGAAAAAAAAA	AAA	1	10	111	0.6	0.0193477940127327
CATGGAAGGCAAAAAAAAAAA	AAA	1	1	111	1	0.00609588030538153
CATGGAGGCCAAAAAAAAAAA	AAA	1	3	111	0.5	0.00914382045807229
CATGGAGGCTAAAAAAAAAAA	AAA	1	5	111	0.5	0.0106015309658809
CATGGAGGGCAAAAAAAAATA	TAA	1	1	111	1	0.00609588030538153
CATGGCCTGTATGAGAAGAAA	AAA	1	15	111	0.166666666666667	0.0410809324927885
CATGGCGAAATCTTGTCTGTA	TAC	1	15	111	1	0.0914382045807229
CATGGGACATTTAAATCCTCA	CAA	1	1	111	1	0.00609588030538153
CATGGTACACAAAAAAAAAAA	AAA	1	3	111	1	0.00357801670098481
CATGGTGTGCGCTGGGGGCGA	GAT	1	160	111	0.859154929577465	0.604234476097493
CATGGTGTGTGCTGGAGGGTA	TAT	1	387	111	0.859154929577465	4.07380311974854
CATGTAGGTTGTCTAAAAATA	TAA	1	53	111	0.789473684210526	0.255064465409385
CATGTCAAAAAAAAAAAAAAA	AAA	1	3	111	0.5	0.00914382045807229
CATGTCCCCAAAACAAAAAAA	AAA	1	7	111	0.333333333333333	0.0142237207125569
CATGTCCCCTCTCTCCCTATA	TAA	3	4	111	1	0.076164756707828
CATGTCCTCAAAAAAAAAAAA	AAA	8	416	111	0.408602150537634	3.52818950544517
CATGTCCTCAAAAAAAAAAGA	GAA	1	5	111	1	0.0382257474485683
CATGTCCTCAAAACAAAAAAA	AAA	10	749	111	0.41875	7.39091197700792
CATGTCCTCAAAACAAGAAAA	NULL	1	1	111	0	0.00238534446732321
CATGTCCTCAAAACAATAAAA	AAA	2	463	111	0.508064516129032	2.40873195761124
CATGTCCTCAATAAAAAAAAA	NULL	1	1	111	0	0.00238534446732321
CATGTCTGTTTATCAAAAAAA	AAA	1	15	111	0.6	0.029021691019099
CATGTGAAGCAGTAAAAAAAA	AAA	1	4	111	1	0.00477068893464641
CATGTTTCCACTAAAAAAAAA	AAC	2	201	111	0.346938775510204	0.850188694019946
CATGTTTCCACTATAAAAAAA	AAA	1	39	111	0.272727272727273	0.0676570430731673
CATGTTTCCACTATTAAAAAA	AAA	2	45	111	0.363636363636364	0.106798377286971
CATGAATTGAAGAAACTGACC	CCT	5	2458	8	0.704545454545455	3.02829521263806
CATGAGTTGAAGAAACTGACC	CCC	1	23	8	0.714285714285714	0.0111100575055729
CATGGGAGACAGAGCGGGACC	CCC	1	1	8	1	0.000676264369904434
CATGGGGCCCACCTCACAACC	CCC	1	37	8	1	0.0250217816864641
CATGCCCATAGCAGTGCCAAC	NULL	1	1	6	0	0.000815383777838811
CATGCTCTGGCTCGGCAATCA	CAC	1	121	6	0.949152542372881	0.191146728733783
CATGGAGCACACCCTGAATCA	CAT	3	1141	6	0.968926553672316	1.84001764062966
CATGGTGTGTGCTGGAGGGTA	TAT	1	387	6	0.859154929577465	0.751023455530977
CATGAAATGAAAATTTTAATA	TAC	1	1	188	1	0.0255486917056161
CATGAAGCACACCCTGAATCA	CAC	1	3	188	1	0.0766460751168482
CATGAATTGAAGAAACTGACC	CCT	2	2458	188	0.704545454545455	27.5217005173292
CATGAGACCAAAGTGTGTGAC	ACT	2	6	188	0.5	0.156449196806015
CATGAGCCTTGGTATCAAGAC	ACG	1	17	188	0.25	0.664909086425564
CATGAGGTCAGGACATTGAGA	GAC	1	1	188	1	0.0255486917056161
CATGATGGTCAGAAGCGCCAG	AGT	1	64	188	0.88	3.73110717046333
CATGCAAAAACGCAAAGAAAA	AAC	1	2	188	1	0.0510973834112321
CATGCAACTAATTCAATAAAA	AAC	1	44	188	0.923076923076923	1.03766994004348
CATGCCAGCTTCCCAACTACA	CAC	1	1	188	1	0.0255486917056161
CATGCCCCAGCCAGTCCCCAC	ACA	1	21	188	0.333333333333333	0.730096251761404
CATGCCTGTAATCCCAGCTAC	ACT	1	20	188	0.833333333333333	0.0425811528426934
CATGCTCTGGCTCGGCAATCA	CAC	3	121	188	0.949152542372881	5.86840457617812
CATGCTGAAACCCCGTCTCTA	TAC	1	1	188	1	0.0255486917056161
CATGCTGAATCTAAATTATAC	ACA	1	15	188	0.5	0.0958075938960603
CATGGAACACAAAAAAAAAAC	NULL	1	28	188	0	1.46019250352281
CATGGAGCACACCCTGAACCA	CAC	2	11	188	0.833333333333333	0.234196340634814
CATGGAGCACACCCTGAATCA	CAT	59	1141	188	0.968926553672316	56.490466847373
CATGGAGCACACCCTGAGTCA	CAC	1	9	188	1	0.229938225350545
CATGGAGCACACCCTGGATCA	CAC	1	10	188	0.833333333333333	0.212905764213467
CATGGAGCACACCTTGAATCA	CAC	1	3	188	1	0.0766460751168482
CATGGATCACACCCTGAATCA	CAC	2	3	188	1	0.0766460751168482
CATGGCAAAACCCTGTCTCTA	TAC	1	1	188	1	0.0255486917056161
CATGGCAAATCCCTGTCTCTA	TAC	1	1	188	1	0.0255486917056161
CATGGCACAAGAAGATTAAAA	AAC	1	11	188	1	0.281035608761777
CATGGCGAAATCTTGACTGTA	TAC	1	1	188	1	0.0255486917056161
CATGGCGAAATCTTGTCTGTA	TAC	1	15	188	1	0.383230375584241
CATGGCGAAGCCCCATCTCTA	TAC	1	1	188	1	0.0255486917056161
CATGGCTGTGCCTGGAAGAAC	ACA	4	86	188	0.222222222222222	4.3426994476812
CATGGGACCACCGAAGAAAGA	GAC	1	1	188	1	0.0255486917056161
CATGGGACCACTGAAGAAAGA	GAC	3	67	188	0.923076923076923	3.16017663558697
CATGGGCAGTGCCCAATAAAC	ACG	1	7	188	0.5	0.0447102104848281
CATGGGCTGAAGTAAGTTATA	TAC	1	1	188	1	0.0255486917056161
CATGGGCTGGATTGTGTAGAA	AAC	1	1	188	1	0.0255486917056161
CATGGGCTTTACCCTTCCCTA	TAC	1	1	188	1	0.0255486917056161
CATGGGGTGTGCTGGAGGGTA	TAC	1	1	188	1	0.0255486917056161
CATGGGTGAGACACTCCAGTA	TAC	1	8	188	1	0.204389533644929
CATGGTACGTCCCACCCTGTC	TCC	1	1	188	1	0.0158922126927542
CATGGTGAAACCCTATCTCTA	TAC	1	10	188	0.833333333333333	0.212905764213467
CATGGTGAAACCCTGTCTCTA	TAC	1	25	188	0.928571428571429	0.593094628880373
CATGGTGAAACCCTGTTTCTA	TAC	1	1	188	1	0.0255486917056161
CATGGTGTGTACTGGAGGGTA	TAC	1	1	188	1	0.0255486917056161
CATGGTGTGTGCTGGAGGGTA	TAT	23	387	188	0.859154929577465	16.9895201435064
CATGGTGTGTGCTGGAGGGTG	TGC	1	9	188	0.8	0.476988132587642
CATGTAAACAGGTCATCTTTA	TAC	1	1	188	1	0.0255486917056161
CATGTACATAATTACTAATCA	CAC	4	31	188	0.947368421052632	1.50064947070882
CATGTATCCCTAAGGTCTATA	TAC	1	1	188	1	0.0255486917056161
CATGTATGTGTGTTCTGCCTA	TAC	1	1	188	1	0.0255486917056161
CATGTCACGCCGGACCACTGA	GAC	1	1	188	1	0.0255486917056161
CATGTCCTCAAAACAAAAAAC	NULL	2	7	188	0	0.454468546850358
CATGTCCTCAAAACAATAAAA	AAA	1	463	188	0.508064516129032	6.00991764807351
CATGTCTTTTATTAACTCATA	TAC	1	4	188	1	0.102194766822464
CATGTGCTTTTAAAACTTAAA	AAC	1	2	188	1	0.0510973834112321
CATGTTCATACACCTATCCCA	CAC	1	8	188	1	0.204389533644929
CATGTTCATACACCTATCCCC	CCC	1	533	188	0.702380952380952	8.27256169619108
CATGTTCTGTGAGTGATCTAC	NULL	1	2	188	0	0.0255486917056161
CATGTTCTGTGTGGGCTTCCA	CAC	3	9	188	1	0.459876450701089
CATGTTGGTTTACTACATCAC	NULL	1	2	188	0	0.104299464537343
CATGTTGTTGGTAATCTTTCC	CCA	1	132	188	0.827586206896552	0.180842420296858
CATGTTTCCACTAAAAAAAAC	NULL	1	10	188	0	0.12774345852808
CATGTTTCTGTATGTTAATGA	GAC	1	2	188	1	0.0510973834112321
CATGATTTCCACCATCTTCTT	NULL	2	2	3	0	0.000458444582308364
CATGGCGTGACCAGCTTTGTT	TTT	1	2574	3	0.613935969868173	0.227784795429995
CATGATATTCATTTTCACAAT	ATT	1	2	12	1	0.00183377832923346
CATGCAATAAATGTTCTGGTT	TTT	1	111	12	0.71875	0.0731505636645783
CATGCCCTTCTATATAAAACT	CTT	1	1	12	1	0.000916889164616728
CATGGCCTCCTCCCAGTAACT	CTT	1	42	12	0.75	0.0288820086854269
CATGGCGTGACCAGCTTTGTT	TTT	4	2574	12	0.613935969868173	1.90450311886347
CATGTGCGAGACCACCCCTAT	ATT	2	878	12	0.623655913978495	0.420155936456578
CATGAACCCGTGTTTCTGTGC	NULL	1	2	56	0	0.0197335515845951
CATGACGCTGGACGCTCCAAG	AGC	14	379	56	0.75	3.45203047106177
CATGACGCTGGATGCTCCAAG	AGC	1	3	56	1	0.0148001636884463
CATGAGCCTAGGTATCAAGAG	AGG	1	3	56	1	0.00710077588399656
CATGAGGCTACGGAAACAGGC	GCC	3	79	56	0.590909090909091	0.637752508029414
CATGAGTGTCTGTGAGAGGCG	CGG	1	1	56	1	0.00236692529466552
CATGATGCTGGACGCTCCAAG	AGC	1	3	56	1	0.0125246157658685
CATGATGGTCAGAAGCGCCAG	AGT	1	64	56	0.88	0.309911422671722
CATGCAAAAGGAATCGTGCTG	TGG	1	1	56	1	0.00236692529466552
CATGCATTTTAACCACATAAG	AGG	1	3	56	1	0.00710077588399656
CATGCTGAAGTATAGTTTTTG	TGG	1	1	56	1	0.00236692529466552
CATGGAGCACACCCTGAATCG	CGC	1	16	56	1	0.0789342063383804
CATGGCAGCCATCCGCAGGGC	GCC	2	19	56	0.333333333333333	0.124979160035769
CATGGCGGTGACAGAGCCAGG	GGC	2	6	56	1	0.0296003273768927
CATGGGTTTACTGAGGCTCTG	TGT	1	164	56	0.941176470588235	0.836411458198587
CATGTATATGCTTATCGAAGC	NULL	1	1	56	0	0.00986677579229755
CATGTCAGGGTGATTCTGGTG	TGG	9	3407	56	0.939597315436242	32.5452239162753
CATGTCGGATATAAAGCCTAG	AGT	1	3	56	1	0.0148001636884463
CATGTCTAGAACTGATCCAGC	GCA	1	77	56	0.36	0.486234711044423
CATGTTGTCATTGTTCAGAGC	NULL	1	1	56	0	0.00986677579229755
CATGGAGCACACCCTGAACCA	CAC	1	11	26	0.833333333333333	0.0152037389384962
CATGGAGCACACCCTGAATCA	CAT	13	1141	26	0.968926553672316	6.7238063368074
CATGGCTGTGCCTGGAAGAAC	ACA	1	86	26	0.222222222222222	0.157560331984359
CATGGTCTTCTTCACGGAGGA	GAG	1	37	26	0.722222222222222	0.119481731616699
CATGGTGTGCGCTGGGGGCGA	GAT	1	160	26	0.859154929577465	0.596774980182224
CATGTACATAATTACTAATCA	CAC	1	31	26	0.947368421052632	0.142168043511118
CATGTGCCTGTAGTCCAGCTA	NULL	1	2	26	0	0.00652532110960583
CATGTGGCTTCAAGCCACCAG	AGA	1	28	26	0.5	0.0594265607315214
CATGTTCTGTGAGTGATCTAC	NULL	1	2	26	0	0.00471110627195758
CATGGTGGGGTGACAGGTCCT	CTA	1	3	5	1	0.0112938249973947
CATGTAAATCTTACCTTAATT	TTA	1	1	5	1	0.0037646083324649
CATGTCGGACGTACATCGTTA	TAG	2	69	5	0.875	0.00643004827265569
CATGTTGAGTTGGTGCTCAAT	ATA	1	17	5	0.428571428571429	0.0274278607079586
CATGAGCCTTGGTATCAAGAG	AGG	3	646	11	0.53804347826087	0.484797479593971
CATGAGCCTTGGTATCAAGGG	GGG	1	16	11	0.428571428571429	0.0192687040824914
CATGGATGTGCAGCGGGCCAG	AGG	1	12	11	0.4	0.00334750863102695
CATGGGATTTGGCCTTTTTGA	GAC	1	58	11	0.6	0.0312479223187176
CATGGGGGCAGAGAGGGAAAG	AGG	1	1	11	1	0.000697397631463948
CATGTCAATGTGATTCTGGTG	TGG	1	1	11	1	0.000697397631463948
CATGTCAGGGTGATTCTGGTG	TGG	2	3407	11	0.939597315436242	2.23251491446761
CATGTCGGATATTAAGCCCGA	NULL	1	1	11	0	0.001346893203393
CATGCTGTGTAATCTGTGCCA	CAT	2	3	3	1	0.00190731380200757
CATGAATCCTTGCCTCCCTCA	CAA	1	25	60	1	0.090051614382
CATGAATTGAAGAAACTGACC	CCT	1	2458	60	0.704545454545455	45.2929935342885
CATGACATCATCGATGACATC	TCA	1	9	60	0.625	0.147116930887115
CATGACGCTGGACGCTCCAAG	AGC	3	379	60	0.75	0.726555516622064
CATGAGAATTGCTTGAACCCA	NULL	1	4	60	0	0.0523082420931965
CATGAGCAGTCAGAACAGGAG	AGG	1	71	60	0.161290322580645	0.228312449346213
CATGAGCTACCACACCTGGGC	GCA	1	1	60	1	0.0261541210465983
CATGAGGAAGCTGAGTCTTTC	TCA	1	1	60	1	0.0261541210465983
CATGATTGTGAGGCCTTCCAG	NULL	1	1	60	0	0.00383406605077606
CATGCAAGCATCCCCGTTCCA	CAG	1	17	60	0.857142857142857	0.059692485355095
CATGCCACTGCACTGCACTCC	CCA	1	1	60	1	0.0261541210465983
CATGCGCTGGTTCCAGCAGAA	AAG	1	49	60	0.214285714285714	0.0894685898407144
CATGCTAAGACTTCACCAGTC	TCA	2	58	60	0.481481481481481	0.730378047005004
CATGCTAAGACTTCACCGGTC	TCA	1	1	60	1	0.0261541210465983
CATGCTAATAAATGCTTCTTC	TCA	1	4	60	1	0.104616484186393
CATGCTCTGGCTCGGCAACCA	CAC	1	3	60	1	0.0106994131554266
CATGCTGAGACTTCACCAGTC	TCA	1	1	60	1	0.0261541210465983
CATGCTGCTTGGTGAACAATC	TCA	1	4	60	0.75	0.0784623631397948
CATGGAGAAGAGGCACCAGCC	CCA	3	56	60	0.666666666666667	0.976420519073002
CATGGAGCACAAAAAAAAAAG	NULL	1	2	60	0	0.00766813210155213
CATGGAGCACACCCTGAATCA	CAT	1	1141	60	0.968926553672316	4.1921110426227
CATGGAGCACTCCCTGAATCA	CAC	1	2	60	1	0.00713294210361771
CATGGGTCACTTTGTAATGTC	TCA	1	1	60	1	0.0261541210465983
CATGGTGTGTGCTGGAGGGCA	CAC	1	7	60	1	0.024965297362662
CATGGTTCGTGCCAAATTCCA	NULL	1	2	60	0	0.0140582421861789
CATGGTTGTGGTTAAAAAAAG	NULL	1	1	60	0	0.00383406605077606
CATGGTTTTCTTCACGGTGGA	GAA	1	73	60	0.421052631578947	0.393850307482902
CATGTAGCTGGTAATCTCTCC	CCA	1	1	60	1	0.0261541210465983
CATGTATGTTAAATGGTGACC	CCA	1	2	60	1	0.0523082420931965
CATGTCAGGGTGATTCTGGTA	TAG	1	61	60	1	0.11693901454867
CATGTCCTCAAAACAATAAAA	AAA	2	463	60	0.508064516129032	0.861165251752904
CATGTCTACTAAAAAAATCCA	NULL	2	5	60	0	0.100530908081943
CATGTCTAGAACTGATCCAGC	GCA	1	77	60	0.36	0.724992235411704
CATGTGATGTTCCACAAGTGC	GCA	1	4	60	1	0.104616484186393
CATGTGCCCCAAAGGCCAGTT	TTA	1	1	60	1	0.0354948785632405
CATGTTAGCTGAGAGACTTTC	TCA	1	1	60	1	0.0261541210465983
CATGTTGCTGGTAATCTTTCC	CCA	4	160	60	0.7	5.85852311443801
CATGTTGTTGGTAATCTTTCC	CCA	1	132	60	0.827586206896552	2.85711225778011
CATGAATTGAAGAAACTGACC	CCT	5	2458	6	0.704545454545455	1.24669336591883
CATGTTCATACACCTATCCCC	CCC	1	533	6	0.702380952380952	0.0402286728972169
CATGCTGTTGATTGCTAAATG	TGT	1	52	5	1	0.0117777656798939
CATGGTGTGTGCTGGAGGGTA	TAT	1	387	5	0.859154929577465	0.136798443630415
CATGTCTTAATGAAGTTTGTA	NULL	1	1	5	0	0.00250973888830994
CATGTTGAGTTGGTGCTCAAT	ATA	2	17	5	0.428571428571429	0.0108581934970512
CATGGACCTGCCAGCCACCAT	ATC	2	39	2	0.111111111111111	0.0146933804006509
CATGAAGGGAGAAACTTCTGG	GGA	2	2	4	1	0.00391823477350691
CATGCCTTTCACACACTAAAA	AAA	1	7	4	0.75	0.00160455603807927
CATGTCCTCAAAACAAAAAAA	AAA	1	749	4	0.41875	0.259650940596161
CATGACGCTGGACGCTCCAAG	AGC	3	379	6	0.75	0.369860407613761
[truncated: 7,188 more rows]
