# Supplementary material for: Discarding duplicate ditags in LongSAGE analysis may introduce significant error
Source: BMC Bioinformatics. 2007 Mar 14;8:92. doi: 10.1186/1471-2105-8-92 (PMC1839111; doi:10.1186/1471-2105-8-92)
Supplement: Additional File 3 — Most abundant transcripts with and without the removal of duplicate ditags. Additional file 3 contains the top20 transcripts of the ten LongSAGE libraries discussed in the text with and without duplicate ditags. [file 1471-2105-8-92-S3.txt]

	Duplicate ditags removed	Duplicate ditags NOT removed
tag	Minituber	Minituber	ratio
CATGTACTCTTACTATATATA	411	514	0.799610895
CATGACTGATTATTACCTTTC	392	508	0.771653543
CATGAAACCTATGAGGTAGCT	381	482	0.790456432
CATGGTGTAAGCTGAAGAAGT	349	458	0.762008734
CATGAGCAAATCCCAAGTGGA	329	456	0.721491228
CATGGTTGTGGACCTTTACCA	297	419	0.708830549
CATGGTTTGATTAAAGATGAT	331	371	0.892183288
CATGTTATGTGTGTTAAAAAA	289	334	0.865269461
CATGTGTTGCCTCTATCGTTT	238	291	0.817869416
CATGTCGGACGTACATCGTTA	210	276	0.760869565
CATGCCGCCACAAGAAACATT	159	190	0.836842105
CATGAATGGAAGTGAATGAAG	149	189	0.788359788
CATGGATTTCTAAATAAATTG	141	182	0.774725275
CATGAATGAATCAAACTTTAC	136	162	0.839506173
CATGACAAACTGAACCCTGGA	124	159	0.779874214
CATGACTGATTATTACATTTC	129	148	0.871621622
CATGTACTCTTACTATAAATA	125	144	0.868055556
CATGTAGTTTCAATATCTGGT	129	141	0.914893617
CATGGCTTTCCTAATAAATTC	112	129	0.868217054
CATGTCGGATATTAAGCCTAG	95	114	0.833333333
		max	0.914893617
		min	0.708830549
tag	Harvest	Harvest
CATGAGCATCTCTGCATCTGG	1323	2063	0.641299079
CATGAATGGAAGTGAATGAAG	629	963	0.653167186
CATGGATTTCTAAATAAATTG	560	831	0.673886883
CATGTAGTTTCAATATCTGGT	515	712	0.723314607
CATGTAAATTAATGTATGCTT	405	511	0.792563601
CATGTTATGTGTGTTAAAAAA	393	494	0.795546559
CATGACAAACTGAACCCTGGA	262	474	0.552742616
CATGTAAATTTATGTATGCTT	368	465	0.791397849
CATGTAATTTAAATGCTTATC	338	448	0.754464286
CATGTTAGGTTATAATTCTCT	314	426	0.737089202
CATGCATGGAGGTGCACAGAG	275	384	0.716145833
CATGGATTTCTAAAAAAAAAA	294	363	0.809917355
CATGACTGATTATTACCTTTC	256	352	0.727272727
CATGCCGCCACAAGAAACATT	251	333	0.753753754
CATGATGTAATGTTTTGTTGT	252	327	0.770642202
CATGTAATTTAATGTATGCTT	234	309	0.757281553
CATGGTTTGATTAAAGATGAT	247	305	0.809836066
CATGGGATAGTTGCTGTGACC	214	298	0.718120805
CATGTCGAGTATTATGTAGTT	235	280	0.839285714
CATGGTCGCTTCCAGACCACC	178	271	0.656826568
		max	0.839285714
		min	0.552742616
tag	Dormant 1	Dormant 1
CATGTAAATTAATGTATGCTT	957	1620	0.590740741
CATGGTGTAAGCTGAAGAAGT	887	1297	0.683885891
CATGTACTCTTACTATATATA	554	1093	0.506861848
CATGTAAATTTATGTATGCTT	566	883	0.640996602
CATGTAATTTAAATGCTTATC	608	865	0.702890173
CATGACTGATTATTACCTTTC	519	740	0.701351351
CATGGATTTCTAAATAAATTG	455	696	0.653735632
CATGAGCATCTCTGCATCTGG	467	650	0.718461538
CATGCCGCCACAAGAAACATT	397	623	0.637239165
CATGTTATGTGTGTTAAAAAA	376	564	0.666666667
CATGTAATTTAATGTATGCTT	337	487	0.691991786
CATGCCTGAACCAGGAACTCC	310	438	0.707762557
CATGAATGGAAGTGAATGAAG	239	423	0.56501182
CATGTACTCTTACTATAAATA	231	402	0.574626866
CATGCTGCACAGGGTACAAGG	255	388	0.657216495
CATGTACTTCTACTATTTCAA	203	356	0.570224719
CATGAGTGCAAAAATATCGGC	240	322	0.745341615
CATGGCTTTCCTAATAAATTC	238	321	0.741433022
CATGGAGCGATAGAAGGATAT	231	285	0.810526316
CATGGCAACAAACGTAAATGC	174	285	0.610526316
		max	0.810526316
		min	0.506861848
tag	dormant 2	dormant 2
CATGAGCATCTCTGCATCTGG	914	1276	0.71630094
CATGAATGGAAGTGAATGAAG	387	528	0.732954545
CATGGATTTCTAAATAAATTG	383	469	0.81663113
CATGTAGTTTCAATATCTGGT	350	414	0.845410628
CATGTAATTTAAATGCTTATC	230	274	0.839416058
CATGTAAATTTATGTATGCTT	243	271	0.896678967
CATGTAAATTAATGTATGCTT	221	258	0.856589147
CATGTTATGTGTGTTAAAAAA	205	232	0.88362069
CATGACAAACTGAACCCTGGA	112	222	0.504504505
CATGTTAGGTTATAATTCTCT	186	212	0.877358491
CATGCCGCCACAAGAAACATT	189	206	0.917475728
CATGCAAATTTTTGTCAAGAC	122	204	0.598039216
CATGTTTTTGGTTTCGTCAGT	185	201	0.92039801
CATGTGTTTTTGACTTTCCTC	160	189	0.846560847
CATGACTGATTATTACCTTTC	139	182	0.763736264
CATGGATTTCTAAATAAAAAA	142	165	0.860606061
CATGAGTGCAAAAATATCGGC	141	158	0.892405063
CATGGTGGCTCAGGATTTTTG	143	155	0.922580645
CATGGTTTGATTAAAGATGAT	143	151	0.947019868
CATGTCGAGTATTATGTAGTT	148	151	0.98013245
		max	0.98013245
		min	0.504504505
tag	Sprout eye	Sprout eye
CATGAGCATCTCTGCATCTGG	1880	3100	0.606451613
CATGTGTGTCTCTACTAAAAC	412	740	0.556756757
CATGTGACCCTTGCAACTGTT	413	445	0.928089888
CATGGAACTGATCATATGATG	328	379	0.865435356
CATGTAATGCGAAATATGCAC	184	363	0.506887052
CATGACAAACTGAACCCTGGA	167	277	0.602888087
CATGAATGGAAGTGAATGAAG	227	256	0.88671875
CATGTAGTTTCAATATCTGGT	198	248	0.798387097
CATGAGGCGGAGGGGAAGGAG	158	191	0.827225131
CATGGAGAAGTCCACCACCTT	180	185	0.972972973
CATGGACTAGGTTATGGTGGA	171	182	0.93956044
CATGGTTTGATTAAAGATGAT	154	172	0.895348837
CATGTTTTTGGTTTCGTCAGT	138	157	0.878980892
CATGGTTTTTTATGTTTGGTT	148	153	0.967320261
CATGTATTGTGGTGCCTTTGC	111	138	0.804347826
CATGGTGGCTCAGGATTTTTG	109	122	0.893442623
CATGGCTAATGCTGGACCTGG	110	120	0.916666667
CATGATAGTAGCAGCAGCAGC	106	114	0.929824561
CATGTTGTTGGTCTCTGTTCC	74	103	0.718446602
CATGGTTTTTTATATTTGGTT	99	99	1
		max	1
		min	0.506887052
tag	Panduc-d0	Panduc-d1
CATGGTTGTGGTTAATCTGGT	640	916	0.698689956
CATGTACCCTAAAACTTAAAG	277	336	0.824404762
CATGCAACTAATTCAATAAAA	177	267	0.662921348
CATGCCACTGCACTCCAGCCT	174	215	0.809302326
CATGTCGGATATTAAGCCTAG	180	214	0.841121495
CATGTTCAATAAAAAGCTGAA	163	202	0.806930693
CATGATGTAAAAAATACAAAC	122	198	0.616161616
CATGTTGGTCCTCTGCCCTGG	152	185	0.821621622
CATGCAATAAATGTTCTGGTT	124	147	0.843537415
CATGCGCTGGTTCCAGCAGAA	121	144	0.840277778
CATGCTAAGACTTCACCAGTC	104	136	0.764705882
CATGTCGGACGTACATCGTTA	116	135	0.859259259
CATGGAGGGAGTTTCATTAAA	107	127	0.842519685
CATGGGGACGAGTGACGGCAG	107	118	0.906779661
CATGTAGGTTGTCTAAAAATA	103	115	0.895652174
CATGTTGGGGTTTCCTTTACC	97	115	0.843478261
CATGGAAAAATGGTTGATGGA	99	113	0.876106195
CATGAAATCCTGGGTTTTCTT	90	110	0.818181818
CATGTTGGTGAAGGAAGAAGT	89	107	0.831775701
CATGCACAAACGGTAGTTTTG	87	107	0.813084112
		max	0.906779661
		min	0.616161616
tag	Pa1b-d0	Pa1b-d1
CATGATGTAAAAAATACAAAC	484	764	0.633507853
CATGGTTGTGGTTAATCTGGT	475	654	0.726299694
CATGTTCATACACCTATCCCC	518	603	0.859038143
CATGTACCCTAAAACTTAAAG	279	349	0.799426934
CATGTTGGTCCTCTGCCCTGG	231	275	0.84
CATGTCGGATATTAAGCCTAG	225	267	0.842696629
CATGCCACTGCACTCCAGCCT	230	258	0.891472868
CATGCCCATCGTCCTAGAATT	209	245	0.853061224
CATGACTTTTTCAAAAAAAAA	189	217	0.870967742
CATGTCGGACGTACATCGTTA	163	191	0.853403141
CATGCACAAACGGTAGTTTTG	127	170	0.747058824
CATGAGCCCTACAAACAACTA	140	165	0.848484848
CATGGGGACGAGTGACGGCAG	144	163	0.883435583
CATGTAGGTTGTCTAAAAATA	122	146	0.835616438
CATGCTAAGACTTCACCAGTC	108	140	0.771428571
CATGCCTAGCTGGATTGCAGA	119	131	0.908396947
CATGTCAGGGTGATTCTGGTG	96	120	0.8
CATGTTGGTGAAGGAAGAAGT	99	120	0.825
CATGGTGAAACCCCGTCTCTA	103	119	0.865546218
CATGCCTGTAATCCCAGCACT	103	119	0.865546218
		max	0.908396947
		min	0.633507853
tag	Pa2-d0	Pa2-d1
CATGGTTGTGGTTAATCTGGT	1066	1605	0.664174455
CATGATGTAAAAAATACAAAC	229	420	0.545238095
CATGTTGGTCCTCTGCCCTGG	191	240	0.795833333
CATGGTGACCACGGGTGACGG	192	238	0.806722689
CATGACTTTTTCAAAAAAAAA	197	238	0.827731092
CATGAAATCCTGGGTTTTCTT	176	219	0.803652968
CATGTCGGATATTAAGCCTAG	177	212	0.83490566
CATGCCACTGCACTCCAGCCT	153	183	0.836065574
CATGTCGGACGTACATCGTTA	130	157	0.828025478
CATGTAGGTTGTCTAAAAATA	126	148	0.851351351
CATGTACCCTAAAACTTAAAG	116	141	0.822695035
CATGACCCGCCGGGCAGCTTC	120	140	0.857142857
CATGTTGGGGTTTCCTTTACC	110	133	0.827067669
CATGTTCAATAAAAAGCTGAA	97	130	0.746153846
CATGTTGGTGAAGGAAGAAGT	101	128	0.7890625
CATGCGCTGGTTCCAGCAGAA	114	128	0.890625
CATGGGGACGAGTGACGGCAG	101	126	0.801587302
CATGGAGGGAGTTTCATTAAA	93	118	0.788135593
CATGCACAAACGGTAGTTTTG	97	115	0.843478261
CATGGCTAGGGTTCTTTTATG	90	113	0.796460177
		max	0.890625
		min	0.545238095
tag	Pa3-d0	Pa3-d1
CATGTTCATTATAATCTCAAA	388	480	0.808333333
CATGGTTGTGGTTAATCTGGT	401	472	0.849576271
CATGGTGACCACGGGTGACGG	338	426	0.79342723
CATGAAGGATAAAAGCCCCAA	330	387	0.852713178
CATGTCGGACGTACATCGTTA	249	294	0.846938776
CATGCTAAGACTTCACCAGTC	234	291	0.804123711
CATGTTCATACACCTATCCCC	216	283	0.763250883
CATGCTCATAAGGAAAGGTTA	223	250	0.892
CATGTCGGATATTAAGCCTAG	219	249	0.879518072
CATGCCTGTAATCCCAGCACT	160	190	0.842105263
CATGCCACTGCACTCCAGCCT	151	189	0.798941799
CATGGTGAAACCCCGTCTCTA	152	181	0.839779006
CATGTACCCTAAAACTTAAAG	152	172	0.88372093
CATGAAAAGAAACTTGTGCTT	142	168	0.845238095
CATGTGTGCTAAATGTGTTCG	136	157	0.866242038
CATGCCTAGCTGGATTGCAGA	127	155	0.819354839
CATGGCATAATAGGTGTTAAA	129	147	0.87755102
CATGTTGGTCCTCTGCCCTGG	115	131	0.877862595
CATGCACCTAATTGGAAGCGC	111	130	0.853846154
CATGGTAATCCTGCTCAGTAC	100	124	0.806451613
		max	0.892
		min	0.763250883
tag	PanAmp-d0	PanAmp-d1
CATGCCCCAGCCAGTCCCCAC	129	148	0.871621622
CATGTTGGTCCTCTGCCCTGG	128	167	0.766467066
CATGCGCCGCCGGCTCAACAA	114	139	0.820143885
CATGCCTAGCTGGATTGCAGA	110	138	0.797101449
CATGTTGGGGTTTCCTTTACC	95	121	0.785123967
CATGCAATAAATGTTCTGGTT	65	77	0.844155844
CATGGGCAAGCCCCAGCGCCT	61	66	0.924242424
CATGGGGCTGGGGTCCTCCTG	54	65	0.830769231
CATGGAAAAATGGTTGATGGA	52	60	0.866666667
CATGCGCTGGTTCCAGCAGAA	44	52	0.846153846
CATGTGTACCTGTAATATTTT	44	54	0.814814815
CATGGGATTTGGCCTTTTTGA	40	47	0.85106383
CATGCTGGGTTAATAAATTGC	38	43	0.88372093
CATGAGGGCTTCCAATGTGCT	35	44	0.795454545
CATGCACAAACGGTAGTTTTG	31	33	0.939393939
CATGTTCAATAAAAAGCTGAA	29	31	0.935483871
CATGTGGGCAAAGCCTTCAAT	29	42	0.69047619
CATGGTTCGTGCCAAATTCCG	29	33	0.878787879
CATGGAGGGAGTTTCATTAAA	28	31	0.903225806
CATGGGGGGTCACCGGCCTGT	28	33	0.848484848
		max	0.939393939
		min	0.69047619
