# Supplementary material for: Discarding duplicate ditags in LongSAGE analysis may introduce significant error
Source: BMC Bioinformatics. 2007 Mar 14;8:92. doi: 10.1186/1471-2105-8-92 (PMC1839111; doi:10.1186/1471-2105-8-92)
Supplement: Additional File 4 — longsagebias.pl. This file contains the PERL script that performs the ditag analysis described. [file 1471-2105-8-92-S4.pl]

#!/usr/bin/perl -w
# read phred files. Discard tags with one or more bases below set quality. check duplicate ditags and correlate to tag counts
# Output is one tag file,
# 1:listing tags and counts in atab separated file: A tab separated file listing tags derived from duplicate ditags, Counts and predicted counts
#	3: A ditag list
#
# (c) Jeppe Emmersen 2007
#version 12-03-07
#script to process ditags and check duplicate ditags

use strict;
use FileHandle;
use Getopt::Std;
use FAlite;
use vars qw($opt_t $opt_q $opt_d $opt_l $opt_h $opt_c $opt_n $opt_f);
getopts('t:q:h:c:l:d:n:f:');


my $usage = '
usage: sage-phred.pl [options] <Phred_directory>
options:
  -l  <tag length>              [(default) 17]
  -q  <Phred value maximum>     [(default) 18]
  -t  <sequence type (phred and fasta must be folders>           [(default) phred | fasta | ditag]
  -c  <correct tag counts>
  -d  <use duplicated ditags>   [(default) 0 | 1 ]
  -f  <file name, use to give a label for the datafiles>
  -n  <normalize tag count>     [(default) 0 | 1 ]
';

die $usage unless (@ARGV);

# option and argument processing
my $q_limit = $opt_q ? $opt_q : 18;
my $set_tag = $opt_l ? $opt_l : 17;
my $type = $opt_t ? $opt_t : "phred";
my $correct = $opt_c ? $opt_c : 0;
my $flag_dup = $opt_d ? $opt_d : 0;
my $normalize = $opt_n ? $opt_n :0;
my $label = $opt_f ? $opt_f : "";

$label = "_$label" if $label ne "";

my ($dir) = @ARGV;

my @dir;
my $count =0;
my %ditag;
my $ditag;
my %tag_all; # counting each ditag once
my $total_single;
my $tag_flag = 0;
my $bad_tag = 0;
my $tag;
my $tag_qual;
my @tag_qual;
my $flag = 0;
my $tag_count=0;
my $monotag_count = 0;
my $length_tag;
my $tag_list_local;
my @tag_list;
my $sequence;
my $list;
my $count_reject = 0;
my $name;
my $tag_count_local=0;
my %length_tag;
my $count_duplicate; # number of tags from duplicated ditags
my $count_dup_add; # total number of duplicate additions, equal to ditag count-1 for each ditag
my $set_ditag;
my %dup_count;
my %overlap_class;
my $total_overlap;
my %total_overlap;

# Set ditag length to length of tag times 2 plus catg -2 because of overlap
$set_ditag = $set_tag*2+2;

my @time = localtime(time);

#make datestamp;
my $day = $time[3];
my $month = $time[4]+1;
my $year = $time[5]+1900;
my $datestamp = "$day$month$year";
my $file = $ARGV[0];
my $folder = "Results-$file-$set_tag-$q_limit-$datestamp";

mkdir $folder unless (-e $folder);;
chdir ($folder)|| die "could not find dir";
open (DITAG, ">ditags$label.txt");


open (PREDICT, ">predict$label") || die "cannot open predict file\n";
open (TAG, ">tags_unprocessed$label.tsv");
open NEW, ">normalized$label" || die "cannot open normalized-$file file";

print PREDICT "tag1\ttag2\tclass\tcount AB\tA\tB\tP_long\tPredicted\tStd. residual\tstatus\n";
print "reading $file with tag size $set_tag,quality cut_off $q_limit. Type is $type\n";
print "Working...\nExtracting ditags\n";

chdir "..";

print "$type\n";

unless ($type =~ /ditag/)
{
  opendir (DIR, $file)|| die "could not open dir $file $!";
  @dir = readdir (DIR);
  shift @dir;
  shift @dir;
  chdir $file;

  foreach (@dir)
  {
    my $sequence = "";
    $sequence = read_phred($_) if $type =~ /phred/;
    $sequence = read_fasta($_) if $type=~ /fasta/;

#get tags for this entry
my $tag_list_local = extract($sequence,$q_limit, $set_ditag, $set_tag );

#transfer list of ditags to global list
    for my $i (0 .. $#{$tag_list_local}-1)
    {
      $tag_list[$tag_count++]=uc($tag_list_local->[$i]);
      #print "$_:$tag_count\n";
    }

    $count=0;
    undef $tag_list_local;
    $tag_count_local=0;
  }

# extract ditags from lists if phred or fasta files
  if ($type =~ /phred|fasta/)
  {
    $count = 0;
    foreach $list (@tag_list)
    {
      next if (length ($list) < 36 || length ($list) >38);
      $count++;
      $ditag{$list}++;
    }

#write to ditag file
    foreach (keys %ditag)
    {
      print DITAG "$_:$ditag{$_}\n";
    }
  }

chdir "..";
chdir $folder || die "cannot cange dir";

}
#end reading fasta or phred files and writing ditag file

#if ditags already extracted
if ($type =~ /ditag/)
{
  print "type is ditags\n";
  open (IN, $file) || die "cannot open $ARGV[0] $!";
  $count = 0;
  my $total = 0;
  chdir $folder;

  while (<IN>)
  {
    my ($ditag, $sum) = split /:/;
    next if (length ($ditag) > 38) || (length ($ditag) < 36);
    $ditag{$ditag} = $sum;
    $count++;
    $total += $sum;
  }

  print "Total non-unique tags\t$total\n";
}

close IN;

print "\nNumber of ditags\t$count\n";
print "Number of ditags rejected:$count_reject\n" unless ($type =~ /ditag/);

########################## Extract monotags #####################

my %duplicate_tag;
my $normal;
my $reverse;
my %tag;
my $total_tags =0;
my %tag_ditag; #remember the ditag for each tag
my $count_ditag= 0;
my %tagtag; #define hashofhash with 1. keys as A tag and 2. keys as B tags
my %tag_class; #get tag overlap class for each ditag
my %length_ditag; #store length distribution of tags
my %ditag_class; # get three 3' end bases of each tag from 38 bp ditags
my %ditag_tag; #get list of associated B tags for each A tag
my %ditag_tag_count; #keep list of ditag counts for each AB ditag(and each version of AB, be it BA or 36, 37, 38 versions)
my $ditag_count;

#get tags, reverse compl. the B tag
# if both AB and BA are seen, they will add to the count (probability) of seeing AB, BA
# notice that BA and AB are the extracted ditags, not the physical ditag which varies in size#
# the actual ditag is kept trach of in $ditag_tag
print "extract tags from ditags\n";

foreach $tag (keys %ditag)
{
	my $length_ditag = length $tag;

#set length offset to 4 for not extracting catg
#extract A tag
	$normal = substr($tag,0, $set_tag+4);

# get the B tag and rev complement it
	$reverse = reverse (complement ( (substr($tag, length($tag)-$set_tag))) ); # removed length of string argument, just want all to end from set_tag
  $reverse = "CATG$reverse";

	print "ditag is self-complementary tag:$normal, $reverse\t$tag\n" if ($normal eq $reverse);

	next if ( $reverse =~ (/[n,x]/i) );
	next if ( $normal  =~ (/[n,x]/i) );

# exclude
  if ($flag_dup)
  {
   	$count_ditag = $ditag{$tag};
  }
  else { 	$count_ditag = 1}

  $ditag_count++;
  $length_tag{length ($tag)} += $count_ditag;
	$total_tags += 2*$count_ditag;
  $total_single +=2;

# orientation really is irrelevant. $count_ditag is one if duplicates are excluded.
  $tag{$reverse}+= $count_ditag;
  $tag{$normal} += $count_ditag;

  # orientation really is irrelevant
  $tag_all{$reverse} += $ditag{$tag};
  $tag_all{$normal}  += $ditag{$tag};

	$tagtag{$normal}{$reverse} += $ditag{$tag};
  $tagtag{$reverse}{$normal} += $ditag{$tag};

#make a hashofhashofhash containing all tag/tag associations hashing to the different ditags of a given association and the ditag count
	$ditag_tag{$normal}{$reverse}{$tag} = $ditag{$tag};
	$ditag_tag{$reverse}{$normal}{$tag} = $ditag{$tag};

	if ( (length $tag == 36) || (length $tag == 38) )
	{
		my ($overlap_A, $overlap_B) = tag_class($tag,0);

		$tag_class{$normal}{$reverse}{$tag} = $overlap_A;
		$tag_class{$reverse}{$normal}{$tag} = $overlap_B;

		$overlap_class{$overlap_A} += $ditag{$tag};
		$overlap_class{$overlap_B} += $ditag{$tag};

		$total_overlap += $ditag{$tag}*2;
		$total_overlap{length $tag} += $ditag{$tag}*2;
	}

	($ditag_class{$normal}, $ditag_class{$reverse})= ditag_classifier($tag) if (length $tag == 38);

	$length_ditag{$reverse}{$length_ditag}++;
	$length_ditag{$normal}{$length_ditag}++;

# also save the ditag for each tag. %ditag still holds count

	push @{$tag_ditag{$normal}},$tag;
	push @{$tag_ditag{$reverse}},$tag;

#list the duplicate contribution to each tag

    if ($ditag{$tag} > 1)
		{
			$duplicate_tag{$tag} = $ditag{$tag};
			$count_duplicate++;
      $dup_count{$normal}  += $ditag{$tag};
      $dup_count{$reverse} += $ditag{$tag};
      $count_dup_add += $ditag{$tag}-1; # keep track of the influence of duplicated ditags
		}

    $normal  = "";
    $reverse = "";
}

print "total good tags:\t$total_tags\n\n";

#######################################################
# process duplicate ditags
#
#######################################################
# Use the %tagtag hash to print out associated tags
#######################################################

#print the overlap subsets

print "Distribution of overlaps in tags\n";
foreach my $overlap (sort keys %overlap_class)
{
	print  "$overlap\t$overlap_class{$overlap}\t",$overlap_class{$overlap}/$total_overlap;
	print  "\n";
}

my $overlaps_ditag = $total_overlap/2;
print  "\nOverlaps in ditags:$overlaps_ditag\n";
print  "Overlaps of ditags:\nLength 38:",$total_overlap{38}/2,"\nLength 36:",$total_overlap{36}/2,"\n\n";
print  "Distribution of ditag lengths overall\n";

foreach (sort keys %length_tag)
{
	print  "$_\t$length_tag{$_}\n";
}

print  "\nComputing frequencies\n";

#compute and store probability of 18 bp tags
my %ratio; # ratio of long tags to total short and long tags


foreach my $tag (sort keys %tag) # all tags
{
	$length_ditag{$tag}{38} = 0 unless defined $length_ditag{$tag}{38};
	$length_ditag{$tag}{36} = 0 unless defined $length_ditag{$tag}{36};

	unless ( ($length_ditag{$tag}{38}+$length_ditag{$tag}{36}) == 0 )
	{
	 $ratio{$tag} =  $length_ditag{$tag}{38}/($length_ditag{$tag}{38}+$length_ditag{$tag}{36});
	}
	else {$ratio{$tag} ="NULL";}
}

my %tracker; #for duplicate ditags processing, we need to use the ditag in reverse too, to get at the B tag
             #for final tag counts, we only need the ditag once.

print NEW "tag1\ttag2\tclass\tcount AB\tA\tB\tP_long\tPredicted\tStd. residual\tstatus\n";

foreach my $A_tag (sort keys %tag) # all tags
{

# process those tags which come from duplicate ditags.
# print those that do not come from duplicate ditags
  unless (defined $dup_count{$A_tag})
  {
    foreach my $B_tag (sort keys %{$tagtag{$A_tag}})
    {
      my $ditag = $A_tag.$B_tag;
      next if defined $tracker{$ditag};
      print NEW "$A_tag\t$B_tag\t$tagtag{$A_tag}{$B_tag}\n";
      $tracker{$ditag} = 1;
    }

    next;
  }
  undef %tracker; # free some space

	my $countone = 0;
	$ditag_class{$A_tag} = "NULL" unless defined $ditag_class{$A_tag};

	my $total_adjusted = 0;

	foreach my $B_tag (sort keys %{$tagtag{$A_tag}}) #now print the associated tags and the ditag correlations, for those with
	{
		my $B_summary;
		my $ratio = "NULL";
		$total_adjusted = 0;
		my $overlap_B_long = 0;
		my $overlap_B_short = 0;
		my $overlap_A_long = 0;
		my $overlap_A_short = 0;
		my $freq_overlap_B_long =0;
		my $freq_overlap_B_short =0;
		my $ditag_adjusted = 0;
		$ditag_class{$B_tag} = "NULL" unless defined $ditag_class{$B_tag};

		foreach my $ditag (keys %{$ditag_tag{$A_tag}{$B_tag}})
		{
			$ditag_adjusted = "NULL" if ($ratio{$A_tag} eq "NULL" || $ratio{$B_tag} eq "NULL");

#calculate subset of tags to get better estimate of P(B). The value of overlap_A is redundant. only for ditags 36-37-38 bp
      if (length $ditag >35 && length $ditag <39)
      {
        ($overlap_A_short, $overlap_B_long) = tag_class($ditag,0);
        ($overlap_A_long, $overlap_B_short) = tag_class($ditag,1);

        if (defined $overlap_class{$overlap_B_short})
        {
          $freq_overlap_B_short = $overlap_class{$overlap_B_short}/$total_overlap || die "$ditag, $overlap_B_short, $overlap_class{$overlap_B_short}, $total_overlap";
        }

        if (defined $overlap_class{$overlap_B_long}) # if no information about this overlap is found, we set it to 1/16
        {
          $freq_overlap_B_long = $overlap_class{$overlap_B_long}/$total_overlap || die "$ditag, $overlap_B_long, $overlap_class{$overlap_B_long}, $total_overlap";
        }
      }
      else
      {
        print "$ditag not correct length:\t", length $ditag, "\n"; next
      }


# if no value was found for this ditag, set the frequency to the uniform case
      print "Applying uniform measure of frequency (1/16) to $ditag because of missing information for the $overlap_B_long overlap\n" if  $freq_overlap_B_long == 0;
      print "Applying uniform measure of frequency (1/16) to $ditag because of missing information for the $overlap_B_short overlap\n" if  $freq_overlap_B_short == 0 ;
      $freq_overlap_B_short = 1/16 if $freq_overlap_B_short == 0;
      $freq_overlap_B_long = 1/16 if $freq_overlap_B_long == 0;

#P(AB) = P(A)*P(B)
#E(AB) = P(AB)*Tditags: Tditags = Ttags.0.5 because we can only draw (total tags)/2 ditags
#this means we divide by Ttags*2 as one Ttag is deleted


# for ditags of length 36
			$ditag_adjusted = $tag{$A_tag}*(1-$ratio{$A_tag})*$tag{$B_tag}*(1-$ratio{$B_tag})/($total_tags*2*$freq_overlap_B_short) if length ($ditag) == 36;

# for ditags of length 38
			$ditag_adjusted = $tag{$A_tag}*$ratio{$A_tag}*$tag{$B_tag}*$ratio{$B_tag}/($total_tags*2*$freq_overlap_B_long) if length ($ditag) == 38;

# for ditags of length 37
			if (length ($ditag) == 37 && $ratio{$A_tag} ne "NULL" && $ratio{$B_tag} ne "NULL")
			{
        my $short;
        my $long;
				#long A tag, short B tag
				$short = $tag{$A_tag}*$ratio{$A_tag}*$tag{$B_tag}*(1-$ratio{$B_tag})/($total_tags*2*$freq_overlap_B_short);
				#long B tag, short A tag
				$long= $tag{$A_tag}*(1-$ratio{$A_tag})*$tag{$B_tag}*$ratio{$B_tag}/($total_tags*2*$freq_overlap_B_long);
        if ( abs($long-$tagtag{$A_tag}{$B_tag}) < abs($long-$tagtag{$A_tag}{$B_tag}) )
        {
          $ditag_adjusted = $long;
        }
        else
        {
          $ditag_adjusted = $short;
        }

# use the  value closer to the real tag count for 37 bp ditags. We should try to determine the real situation here by comparing overlaps of A and B.
# maybe not possible to get real situation for all tag-tag combinations in ditags

			}

      $total_adjusted += $ditag_adjusted unless $ditag_adjusted eq "NULL";
      $tag_class{$A_tag}{$B_tag}{$ditag} = "NULL" unless defined $tag_class{$A_tag}{$B_tag}{$ditag};
    }

#######testing###################################
    $total_adjusted = 1 if $total_adjusted < 1;
    print PREDICT "$A_tag\t$B_tag\t$ditag_class{$A_tag}\t$tagtag{$A_tag}{$B_tag}\t$tag{$A_tag}\t$tag{$B_tag}\t$ratio{$B_tag}" ;
    print PREDICT "\t$total_adjusted\n";

    $total_adjusted = 0;
    $countone++ if $tagtag{$A_tag}{$B_tag} == 1;
  }
}

foreach $tag ( keys %tag) #sort tags
{
	$count++;
	$total_tags += $tag{$tag};
}

my @keys = sort
{
      $tag{$b} <=> $tag{$a}
              ||
      length($b) <=> length($a)
              ||
      $a cmp $b
} keys %tag;

foreach $tag (@keys)
{
	print TAG "$tag\t$tag{$tag}\n";
}

close PREDICT;

#compute standardized residuals and find tags with observed values outside 3 stddev
#chdir "predict-$ARGV[0]-Results-$set_tag-$q_limit-$datestamp" unless $type =~ /ditag/;
my $predfile = "predict$label";

residual($predfile, 2);

close NEW;
#system "rm predict$label";

open (SUM, "normalized$label");

my $header = <SUM>;

my %tag_sum;
my %tagtag_sum;
my $total;

while(<SUM>)
{
  chomp;
  my ($a, $b, $count) = split/\s/;
  my $ditag = $a.$b;
  my $reverse = $b.$a;

  if (defined $tagtag_sum{$ditag} || defined $tagtag_sum{$reverse})
  {
    next;
  }

  $tag_sum{$a} += $count;
  $tag_sum{$b} += $count;
  $total +=2*$count;
  $tagtag_sum{$ditag} = 1;
}

close SUM;

open OUT, ">tags-processed$label";

my $uniq;

foreach (sort keys %tag_sum)
{
  print OUT "$_\t$tag_sum{$_}\n";
  $uniq++;
}

print "In processed and corrected tag list\ntotal tags: $total\tunique tags: $uniq";

exit;

sub residual {

#compute residuals in LongSAGE analysis
#>x is observed
#>e is expected
#>y=(x+1/2)/e
#>T(y)=(1-y^2+2*y*ln(y))*(1-y)^-2
#>T(1)=0
#>
#>Then (x-e+2/3)*sqrt((1+T(y))/e) is approximately normally distributed
#

my $file = shift;
my $taglimit = shift;

use Statistics::PointEstimation;
my @data;
my $i =0;
my @res; # all residuals
my @res_limit; # all residuals above limit
my @norm;

print "reading predict file $file\n";

open (PRE, $file) || die "cannot open $file $!";

my $header = <PRE>;
chop $header;
my $line = 0;

while (<PRE>)
{
  chop;
  $line++;
  my @ary = split /\t/;
  my $obs = $ary[3];
  my $pre = $ary[7];

  unless ($pre)
  {
    print "pre is zero at tag $ary[0], $ary[1], line $line\ncontent:$_\n";
    next;
  }

  push (@{$norm[$i]}, $ary[0],$obs, $pre); # put data here
  push (@{$data[$i]}, @ary);
  my $residual_std = transform($obs, $pre);
  push (@{$data[$i]}, -$residual_std);
  if ($obs > $taglimit)
  {
    $res[$i] = $residual_std;
  }
  else
  {
    $res[$i] = "NULL";
  }
  $i++;
}

close PRE;

foreach (@res)
{
  push (@res_limit, $_) unless /NULL/;
}

my $stat = new Statistics::PointEstimation;

$stat->add_data(@res_limit);
my $stddev = $stat->standard_deviation();
my $threshold = $stddev*3; # we assume mean is 0 for residuals although the actual mean may differ

close OUT;
open OUT, ">testlibrary$label";
print OUT "$header\tStd. Deviation\t$stddev\n";

my $j =0;
my $sum_predict =0;

for $i ( 0 .. $#data-1 ) #sum all predictions
{
  $sum_predict += $data[$i][7];
}

my $factor = $count_dup_add/$sum_predict; #factor to normalize predicted ditag counts with. keeps the total tag count the same

for $i ( 0 .. $#data-1 )
{
  for $j ( 0 .. 8 )
  {
    print OUT "$data[$i][$j]\t";
  }

  print NEW "$data[$i][0]\t$data[$i][1]\t";

  if (($threshold) > abs($data[$i][8]))
  {
    print OUT "pass\n";
    print NEW "$data[$i][3]\n";
  }
  elsif (($threshold) <= abs($data[$i][8]) && $normalize == 1) #last col contains the residual
  {
      print OUT "fail\n";
      print NEW $data[$i][7]*$factor,"\n";
  }
  elsif (($threshold) <= abs($data[$i][8]) && $normalize == 0) #last col contains the residual
  {
      print OUT "fail\n";
      print NEW "$data[$i][7]\n";
  }
}

close OUT;

open OUT, ">failed$label.txt";
print OUT "tag1\ttag2\tclass\tcount AB\tA\tB\tP_long\tPredicted\tStd. residual\tstatus\t";

print OUT "Stddev $stddev\n";


for $i (0 .. $#res) #failed tags are outside 3x stddev
{
  next if $res[$i] eq "NULL";
  print OUT "fail\t@{$data[$i]}\t$res[$i]\n" if (($threshold) < abs($res[$i]));
}
}

sub transform {

my ($obs, $pre) = @_;
my ($t, $y, $res);

$y = ($obs+0.5)/$pre;
$t = (1-$y**2+2*$y*log($y))*(1/((1-$y)**2)) if $y != 1;
$t = 0 if $y == 1;
$res = ($obs-$pre+2/3)*sqrt((1+$t)/$pre);

return($res);
}

sub complement {

my $complement = "";
my $seq = $_[0];
my @seq = split //, ($seq);

foreach (@seq)
{
  $complement .= "A"   if ($_ eq  "t" || $_ eq  "T" );
  $complement .= "T"   if ($_ eq  "a" || $_ eq  "A"  );
  $complement .= "C"   if ($_ eq  "g" || $_ eq  "G"  );
  $complement .= "G"   if ($_ eq  "c" || $_ eq  "C"  );
  $complement .= "N"   if ($_ eq  "n" || $_ eq  "N"  );
}
return ($complement);
}

sub tag_class {

my $ditag = shift;
my $type = shift;
my $overlap_A;
my $overlap_B;

# for 37 bp ditags (long or short A - short or long B)	(1/0). not used when 38 or 36 bp ditags
# in 36 bp tags, the overlapping bases are 16 and 17 on normal tag +4 for the CATG. For the other tag, it is the reverse complement of the normal
# for substr, offset is 0

if (length $ditag == 36)
{
  $overlap_A = substr($ditag, 19, 2);
  $overlap_B = reverse (complement ($overlap_A));

  return ($overlap_A,$overlap_B);
}
elsif (length $ditag == 38) #for ditags of size 38,
{
  $overlap_A = substr($ditag, 20, 2);
  $overlap_B = reverse (complement ($overlap_A));

  return ($overlap_A,$overlap_B);
}

if (length $ditag == 37)
{
  if ($type == 1)# long A, short B
  {
    $overlap_A = substr($ditag, 20, 2);
    $overlap_B = reverse (complement ($overlap_A));
    return ($overlap_A,$overlap_B);
  }
  else #short A , long B
  {
    $overlap_A = substr($ditag, 19, 2);
    $overlap_B = reverse (complement ($overlap_A));
    return ($overlap_A,$overlap_B);
  }
}
}

sub ditag_classifier {

my $ditag = shift;
return 0 unless length $ditag == 38;
my $overlap_A = substr($ditag, 19, 3);
my $overlap_B = reverse (complement (substr($ditag, 20, 3))) ;
return($overlap_A, $overlap_B);
}


##################################
#Find valid ditags
##################################

sub extract {

my $sequence = shift;
my $limit = shift;
my $set_ditag = shift;
my $set_tag = shift;
my $len = $#{$sequence->[0]}-1;
my $count=0;
my $tag="";
my $tag_qual= "";
my $spacing=0;
my $flag=1;
my $tag_flag=0;
my $bad_tag=0;
my $monotag_count =0;
my $quad;
my $i =0;
my @tag_list;
my $tag_count =0;

for ($i=0; $i<= $len-4;$i++)
{
  if ( ($spacing > ($set_ditag+4) ) && $tag_flag > 0) # spacing +4 sets upper limit of ditags, then reset
  {
    $tag_qual= "";
    $spacing  = 0;
    $flag = 1;
    $tag_flag = 0;
    $tag= "";
    $bad_tag =0;
  }

  $quad = $sequence->[0][$i].$sequence->[0][$i+1].$sequence->[0][$i+2].$sequence->[0][$i+3];
  if ($quad eq "CATG" || $quad eq "catg" )
  {
    $tag_flag += 1;
  }

  if ( ($tag_flag == 2) && ($spacing >= ($set_ditag-4)) ) # Spacing is the lower limit of ditag length, then reset
  {
    $tag_list[$tag_count] = $tag;
    $tag_count++ unless ( ($bad_tag == 1) );
    $spacing= 0;
    $tag_flag -= 1;
    $tag_flag= 0 if ($tag_flag < 0);
    $count_reject++ if ($bad_tag eq 1);
    $length_tag= 0;
    $flag= 1;
    $tag= "";
    $bad_tag= 0;
  }

# if we have two catg in the punctuation, print it
	elsif ( ($tag_flag == 2) && ($spacing == $set_tag || $spacing == $set_tag+1) )
	{
		$monotag_count++;
	}

  if ($tag_flag > 0) # only extract tags if after catg
  {
    $tag.= $sequence->[0][$i];
    $tag_qual .= ":$sequence->[1][$i]";
    $spacing++;
  }

  if ($sequence->[1][$i] < $limit && $limit > 0) # set skip tag if low quality bases in tag
  {
    $flag = 0;
    $bad_tag = 1 unless $bad_tag;
  }
}

return \@tag_list;
}

sub read_phred {

my $file = shift;

last unless (-f $file);

open (IN, $file) || die "cannot open phred file $_";

my $i= 0;
my @sequence;

while (<IN>)
{
  chomp;
  last if ( (/BEGIN_DNA/) );
}

while (<IN>)
{
  chomp;
  last if ( /END_DNA/);
  ($sequence[0][$i],$sequence[1][$i],$sequence[2][$i++]) = split (/ /,$_); # values separated by space
}
close IN;

return (\@sequence);
}

sub read_fasta {

my $file = shift;
open (IN, $file);

print "reading fasta file $file";

my $fasta = new FAlite(\*IN);
my @sequence;
my $i = 0;

while(my $entry = $fasta->nextEntry)
{
  my $fasta = $entry->seq;
  my @ary = split//, $fasta;

  foreach (@ary)
  {
    ($sequence[0][$i],$sequence[1][$i],$sequence[2][$i++]) = ($_,99, 0);
  }
}

close IN;

return (\@sequence);
}
